# Supplementary material for: LOMA: A fast method to generate efficient tagged-random primers despite amplification bias of random PCR on pathogens
Source: BMC Bioinformatics. 2008 Sep 10;9:368. doi: 10.1186/1471-2105-9-368 (PMC2553803; doi:10.1186/1471-2105-9-368)
Supplement: Additional file 1 — The probe signal intensities of a RSV sample using 3 different random-tagged primers for RT-PCR. [file 1471-2105-9-368-S1.xls]

## Sheet: Log2 Signal
Probe ID	Position on RSV	Log2 Signal (A1 amplification)	Log2 Signal (A2 amplification)	Log2 Signal (A3 amplification)
1-1	40	5.9798	9.03463	11.4433
1-1e	45	5.89893	9.03587	9.02267
1-1d	50	5.98231	9.46489	9.23175
1-1c	55	5.86888	9.35487	8.81804
1-1b	60	6.12701	9.44663	8.97665
1-2	80	6.42257	13.3696	11.3794
1-2e	85	6.58165	13.9685	12.1335
1-2d	90	7.3856	14.2	12.8036
1-2c	95	6.46303	14.1178	12.7375
1-2b	100	6.01748	12.9544	12.1739
1-3	120	6.17213	9.84757	10.0787
1-3e	125	6.31596	10.791	11.3952
1-3d	130	5.97476	11.3457	11.7833
1-3c	135	6.14078	12.3629	12.3203
1-3b	140	6.07318	12.7575	12.5874
1-4	160	6.12928	12.587	12.2207
1-4e	165	6.08746	11.9657	11.5523
1-4d	170	6.02237	12.9638	11.3786
1-4c	175	6.98105	13.3535	11.7266
1-4b	180	6.1177	13.8628	12.2841
1-5	200	6.22246	11.657	11.0297
1-5e	205	5.92029	10.5124	9.11027
1-5d	210	6.85798	12.0469	10.5636
1-5c	215	6.22882	13.423	12.1218
1-5b	220	6.51665	13.9096	12.7174
1-6	240	6.29352	9.90287	9.09979
1-6e	245	6.16108	9.3411	9.2043
1-6d	250	6.27929	9.46761	10.7419
1-6c	255	6.51128	9.70679	11.5034
1-6b	260	6.03716	10.295	12.1082
1-7	280	6.68187	10.7091	12.0697
1-7e	285	6.37313	9.77826	10.088
1-7d	290	6.35173	9.97091	9.68533
1-7c	295	6.24584	9.88095	9.31942
1-7b	300	6.60318	9.50448	9.32544
1-8	320	6.37313	13.0746	13.2692
1-8e	325	6.02967	13.2135	13.1504
1-8d	330	6.2267	13.4265	13.3755
1-8c	335	6.35368	12.3903	12.1284
1-8b	340	5.94907	9.42253	8.97568
1-9	360	6.06609	12.4267	12.5323
1-9e	365	6.16772	12.6062	12.8664
1-9d	370	6.09445	11.8014	12.5048
1-9c	375	5.89627	11.4516	11.9166
1-9b	380	6.05658	10.4424	10.1893
1-10	400	6.42257	14.2117	13.6169
1-10e	405	6.60481	14.2626	13.6372
1-10d	410	6.42442	13.8968	12.8572
1-10c	415	6.30779	13.4169	12.6561
1-10b	420	6.08044	12.5751	11.8381
1-11	440	6.22033	12.2067	10.3862
1-11e	445	6.28133	12.9309	11.0395
1-11d	450	7.19967	13.1538	11.6048
1-11c	455	6.00988	12.9419	11.4643
1-11b	460	6.01257	13.2766	11.2464
1-12	480	6.32193	14.8334	13.1824
1-12e	485	6.22033	14.1019	13.0135
1-12d	490	6.17433	12.9914	12.213
1-12c	495	6.2709	13.06	12.0171
1-12b	500	6.13381	10.7654	9.89986
1-13	520	7.15543	14.3033	12.4631
1-13e	525	7.13955	14.5995	12.9688
1-13d	530	6.62936	14.9535	13.4748
1-13c	535	6.79584	14.8864	13.647
1-13b	540	6.87995	14.3393	13.1916
1-14	560	6.06134	10.2757	8.82302
1-14e	565	7.55374	10.9933	9.24291
1-14d	570	6.64703	9.23201	8.62491
1-14c	575	7.34181	9.69678	9.00031
1-14b	580	7.48559	11.0563	9.97585
1-15	600	6.33789	11.5611	10.5659
1-15e	605	6.10852	9.36341	8.85798
1-15d	610	5.94111	9.28283	9.11228
1-15c	615	5.91217	9.58391	9.41528
1-15b	620	5.93852	9.55267	9.95855
1-16	640	6.17871	10.2336	11.4268
1-16e	645	6.15198	10.8601	11.6512
1-16d	650	6.05159	10.0216	11.537
1-16c	655	6.11082	9.50603	8.72301
1-16b	660	5.9644	9.38657	9.11749
1-17	680	5.97728	9.15593	9.89902
1-17e	685	6.12474	9.10008	8.7066
1-17d	690	5.95675	9.39137	8.6681
1-17c	695	6.10852	9.62225	8.97249
1-17b	700	6.11082	10.036	9.19749
1-18	720	6.30979	12.758	11.6467
1-18e	725	6.31994	13.3883	12.2068
1-18d	730	6.46663	13.7468	12.5732
1-18c	735	6.39985	13.9673	12.9725
1-18b	740	6.20085	14.0899	12.9705
1-19	760	6.11082	10.7044	10.4145
1-19e	765	6.06609	10.6118	10.5333
1-19d	770	6.19633	10.6502	10.5452
1-19c	775	5.9644	11.5473	10.0668
1-19b	780	5.9465	12.084	10.2346
1-20	800	6.21801	12.1309	9.302
1-20e	805	5.9644	13.1334	10.6357
1-20d	810	6.12928	13.9391	11.6649
1-20c	815	6.14527	14.4407	12.4192
1-20b	820	6.44112	14.9334	12.7432
1-21	840	6.8301	15.6027	12.485
1-21e	845	6.60822	15.2102	12.1721
1-21d	850	6.29352	14.7196	12.0348
1-21c	855	6.39985	14.1444	11.6683
1-21b	860	6.16772	14.0688	12.0611
1-22	880	5.95931	12.0867	12.2197
1-22e	885	6.08746	11.1952	12.0581
1-22d	890	5.95931	10.8691	12.4679
1-22c	895	5.97476	11.4766	13.065
1-22b	900	5.99752	11.9951	12.8746
1-23	920	6.02967	13.3646	12.7134
1-23e	925	6.23093	12.4289	11.6121
1-23d	930	6.22033	12.0139	10.8792
1-23c	935	7.08396	10.3025	9.39041
1-23b	940	6.51302	10.1796	8.95742
1-24	960	6.35949	11.385	9.74893
1-24e	965	6.80012	12.4014	10.4272
1-24d	970	6.39609	14.2505	11.2616
1-24c	975	6.4019	14.7919	11.5841
1-24b	980	6.33593	14.9927	11.7012
1-25	1000	6.06846	13.3559	11.2706
1-25e	1005	5.99752	13.572	11.6843
1-25d	1010	5.91217	10.8011	10.6773
1-25c	1015	6.09212	10.6483	10.3172
1-25b	1020	6.06609	11.4458	9.57869
1-26	1040	6.07553	14.4799	12.3746
1-26e	1045	5.94392	14.4596	12.3401
1-26d	1050	6.08979	14.4485	12.5908
1-26c	1055	5.90689	13.0386	12.3674
1-26b	1060	6.14975	12.5777	10.9392
1-27	1080	6.15644	10.4108	9.76598
1-27e	1085	6.30378	9.78645	9.85123
1-27d	1090	6.23304	9.67929	9.95952
1-27c	1095	6.4019	9.28977	8.8874
1-27b	1100	6.05159	9.112	8.71918
1-28	1120	7.06609	10.4658	11.0285
1-28e	1125	5.90953	10.9184	11.5188
1-28d	1130	5.68818	11.1079	9.87258
1-28c	1135	5.9697	10.5988	9.21621
1-28b	1140	5.84398	8.72414	8.34034
1-29	1160	5.81865	9.03463	8.49542
1-29e	1165	6.06609	9.17964	8.7411
1-29d	1170	6.01502	9.48	9.26261
1-29c	1175	6.12928	9.54433	9.42042
1-29b	1180	6.18329	9.89683	9.57048
1-30	1200	5.89069	10.9933	10.4201
1-30e	1205	6.02967	11.5907	10.7986
1-30d	1210	5.99503	11.8575	10.7685
1-30c	1215	5.80735	11.7658	10.5665
1-30b	1220	5.96185	10.8936	9.7364
1-31	1240	5.94392	10.1902	9.39161
1-31e	1245	6.40378	10.5047	9.19202
1-31d	1250	6.09677	10.6998	9.14438
1-31c	1255	6.17871	11.0963	9.25765
1-31b	1260	5.97728	11.956	9.95112
1-32	1280	7.23199	12.3473	11.4045
1-32e	1285	7.35949	11.6643	11.0229
1-32d	1290	7.59246	11.6071	10.6307
1-32c	1295	7.62615	11.2138	9.99859
1-32b	1300	7.7211	11.354	10.0771
1-33	1320	7.27202	9.98647	10.2204
1-33e	1325	8.06846	11.2098	10.5465
1-33d	1330	8.46218	11.9402	10.8515
1-33c	1335	8.28438	12.7352	10.7189
1-33b	1340	8.80342	13.1913	11.3167
1-34	1360	9.80287	13.3416	12.3431
1-34e	1365	9.14693	12.7252	11.7864
1-34d	1370	8.93139	12.4906	11.3839
1-34c	1375	8.88841	12.647	11.0139
1-34b	1380	8.38323	13.0438	11.3791
1-35	1400	6.63575	10.1231	9.66966
1-35e	1405	6.71576	10.242	9.9645
1-35d	1410	6.93864	10.2274	10.2846
1-35c	1415	6.88667	10.2664	10.5112
1-35b	1420	7.15876	10.1879	10.888
1-36	1440	8.7452	13.32	11.8219
1-36e	1445	9.25923	13.6586	11.9091
1-36d	1450	9.42928	13.9653	12.3234
1-36c	1455	9.0777	13.6153	12.2534
1-36b	1460	8.79009	12.7889	11.7836
1-37	1480	8.17772	13.4833	11.8994
1-37e	1485	7.51916	13.4036	11.647
1-37d	1490	6.52529	11.3229	9.92449
1-37c	1495	6.17213	10.3319	8.77258
1-37b	1500	6.77558	11.3764	10.1033
1-38	1520	8.58161	12.4484	12.4393
1-38e	1525	8.68689	12.931	12.5061
1-38d	1530	8.57743	13.5833	12.6215
1-38c	1535	8.2931	13.2258	11.7046
1-38b	1540	7.69655	12.6812	10.3934
1-39	1560	8.8635	13.0944	11.4986
1-39e	1565	8.82123	13.1153	11.5975
1-39d	1570	8.00748	11.8172	10.679
1-39c	1575	7.18428	11.7798	10.4089
1-39b	1580	7.1015	12.0457	10.3807
1-40	1600	8.15876	10.0052	10.4295
1-40e	1605	8.68222	10.2008	11.5645
1-40d	1610	8.80771	10.2267	11.9272
1-40c	1615	8.37021	10.2742	12.3799
1-40b	1620	8.15426	9.90204	12.51
1-41	1640	8.68261	12.1421	12.3059
1-41e	1645	9.1152	12.5181	12.5138
1-41d	1650	8.61919	13.1715	12.4925
1-41c	1655	8.43788	12.794	11.9998
1-41b	1660	8.64425	12.9381	12.2372
1-42	1680	8.36488	13.3157	12.5122
1-42e	1685	7.35658	12.5704	11.366
1-42d	1690	6.36142	9.23867	8.9792
1-42c	1695	6.35173	9.28642	9.06639
1-42b	1700	6.51128	9.22855	9.28746
1-43	1720	6.45582	9.25188	9.57764
1-43e	1725	6.38076	9.70639	9.23175
1-43d	1730	6.82158	9.82389	9.05045
1-43c	1735	6.50954	9.97473	9.12096
1-43b	1740	6.71425	10.0985	9.15228
1-44	1760	6.54952	9.4134	10.6977
1-44e	1765	6.57833	9.4434	10.5157
1-44d	1770	6.75782	9.61102	10.1002
1-44c	1775	7.19091	10.9492	10.8521
1-44b	1780	7.25946	9.69232	11.2915
1-45	1800	7.19643	10.2599	11.8593
1-45e	1805	6.43746	9.50625	10.6417
1-45d	1810	7.50072	9.28001	8.90388
1-45c	1815	6.9542	9.6326	9.90238
1-45b	1820	8.00876	10.7854	11.0776
1-46	1840	7.62205	12.7662	11.4588
1-46e	1845	8.29513	11.8626	11.1233
1-46d	1850	7.90953	9.43323	10.3083
1-46c	1855	8.51396	10.0281	10.5444
1-46b	1860	8.60981	10.7013	11.4238
1-47	1880	7.89215	12.0861	11.8354
1-47e	1885	7.51223	11.7878	11.4102
1-47d	1890	6.774	11.0586	10.4969
1-47c	1895	6.76964	11.8588	10.9048
1-47b	1900	6.40378	10.102	9.97235
1-48	1920	7.77406	11.4944	12.3286
1-48e	1925	8.48961	12.541	12.9324
1-48d	1930	8.76451	13.0476	13.5019
1-48c	1935	9.30478	13.5471	13.6578
1-48b	1940	9.38275	13.9822	13.5009
1-49	1960	8.40182	13.4567	13.0023
1-49e	1965	7.63343	12.123	12.1649
1-49d	1970	7.47119	11.7541	12.1896
1-49c	1975	7.90491	11.8203	12.2612
1-49b	1980	7.06609	11.4972	11.9662
1-50	2000	5.97728	10.8019	11.7134
1-50e	2005	6.00495	11.7975	12.299
1-50d	2010	6.14975	11.693	12.8919
1-50c	2015	5.98732	11.8516	12.9212
1-50b	2020	6.30579	11.5385	12.8382
1-51	2040	6.27724	9.58997	10.1777
1-51e	2045	6.11541	9.99592	11.7964
1-51d	2050	6.0993	10.1334	12.662
1-51c	2055	6.13832	9.88637	13.1283
1-51b	2060	6.05159	10.4549	13.5564
1-52	2080	6.07553	13.8359	13.8421
1-52e	2085	5.9798	13.625	13.4364
1-52d	2090	6.28133	12.0768	12.2121
1-52c	2095	6.15198	10.3365	10.5947
1-52b	2100	6.34376	9.91389	10.2024
1-53	2120	6.06609	10.1537	11.009
1-53e	2125	6.10622	10.1202	11.6199
1-53d	2130	6.35173	10.646	11.8783
1-53c	2135	6.32984	13.6225	12.3021
1-53b	2140	6.31994	14.3464	12.9737
1-54	2160	6.77992	14.4725	13.1039
1-54e	2165	6.58826	14.0544	12.8447
1-54d	2170	6.4793	14.2914	13.2973
1-54c	2175	6.31397	13.6748	12.964
1-54b	2180	6.18765	11.8911	12.8014
1-55	2200	6.16551	11.5724	12.2507
1-55e	2205	6.03716	11.0399	12.2067
1-55d	2210	6.08279	11.013	12.547
1-55c	2215	6.07553	11.2344	13.0851
1-55b	2220	6.00495	10.994	13.4042
1-56	2240	6.01257	9.31515	10.23
1-56e	2245	6.10392	9.24714	9.71043
1-56d	2250	6.13607	9.74184	10.7548
1-56c	2255	6.01992	10.5641	11.6111
1-56b	2260	6.08513	12.9817	13.1372
1-57	2280	6	14.9969	14.3515
1-57e	2285	5.99254	14.8174	14.191
1-57d	2290	5.85524	14.7341	14.1879
1-57c	2295	6.04439	13.2594	13.9523
1-57b	2300	5.91217	11.952	13.1271
1-58	2320	6.32984	14.1013	13.2502
1-58e	2325	6.17213	14.2343	13.6539
1-58d	2330	6.08279	14.2109	13.8568
1-58c	2335	5.9798	12.9552	13.9444
1-58b	2340	5.92552	12.2528	13.9137
1-59	2360	5.9644	10.7566	10.9218
1-59e	2365	6.02481	10.8908	10.8676
1-59d	2370	6.2854	10.67	11.7547
1-59c	2375	6.26059	11.7585	12.9059
1-59b	2380	6.19633	13.33	13.4965
1-60	2400	6.11541	14.5345	13.5532
1-60e	2405	5.94907	12.7969	12.6117
1-60d	2410	5.9465	10.7203	11.6664
1-60c	2415	5.99254	10.871	12.2458
1-60b	2420	6.18547	11.2556	12.7153
1-61	2440	6.23726	15.2664	14.286
1-61e	2445	6.25852	15.2297	14.5452
1-61d	2450	6.06372	15.2621	14.4729
1-61c	2455	5.9148	14.5632	14.0134
1-61b	2460	5.9465	13.0871	13.9781
1-62	2480	6.23955	12.9416	13.7348
1-62e	2485	5.93852	13.2143	13.4306
1-62d	2490	6.19417	13.52	13.4262
1-62c	2495	6.12474	11.7438	12.4496
1-62b	2500	7.19859	10.4734	12.2333
1-63	2520	7.05409	11.9013	12.5025
1-63e	2525	6.9542	12.0477	12.9569
1-63d	2530	6.749	11.9813	13.4404
1-63c	2535	6.46663	12.2279	13.4963
1-63b	2540	6.26885	10.6918	13.4019
1-64	2560	5.93334	10.3395	11.2423
1-64e	2565	5.81019	10.0601	10.8749
1-64d	2570	6.05897	8.88332	8.30734
1-64c	2575	5.86617	9.50845	9.05769
1-64b	2580	5.90953	11.3485	11.7568
1-65	2600	6.10392	13.4365	13.6645
1-65e	2605	6.25001	13.4236	13.2718
1-65d	2610	6.00988	11.8326	11.6646
1-65c	2615	6.07318	11.2519	11.8144
1-65b	2620	6.07318	10.5617	11.5388
1-66	2640	6.37121	15.3108	13.8419
1-66e	2645	6.26266	15.4536	13.9445
1-66d	2650	6.34767	15.3923	13.7902
1-66c	2655	6.35173	15.5644	13.4643
1-66b	2660	6.32984	15.0685	13.0673
1-67	2680	6.93204	15.1879	13.4686
1-67e	2685	6.9735	14.9912	13.6165
1-67d	2690	7.08034	14.3427	13.7227
1-67c	2695	7.19967	14.5389	14.1827
1-67b	2700	6.80012	13.335	13.6541
1-68	2720	6.91492	12.531	11.0193
1-68e	2725	6.49362	10.9754	10.8599
1-68d	2730	6.20731	10.2689	11.2274
1-68c	2735	6.23955	9.76947	10.3986
1-68b	2740	6.29149	9.45166	10.1806
1-69	2760	6.05398	10.1284	11.8228
1-69e	2765	6.0321	10.928	12.7549
1-69d	2770	6.16108	11.298	13.3966
1-69c	2775	6.30579	11.7581	13.8734
1-69b	2780	6.192	11.3958	14.0036
1-70	2800	5.9148	8.91952	9.35438
1-70e	2805	5.9798	9.44777	11.2349
1-70d	2810	5.96185	10.0829	12.3744
1-70c	2815	5.82451	10.6485	13.0786
1-70b	2820	6.07553	11.139	13.5482
1-71	2840	6.0321	13.8736	14.7671
1-71e	2845	6.06134	14.2933	14.9992
1-71d	2850	6.01748	14.452	15.0685
1-71c	2855	5.99503	14.5981	15.1502
1-71b	2860	6.12247	13.7732	14.8325
1-72	2880	6.64544	13.112	13.7846
1-72e	2885	6.03716	12.9624	13.7738
1-72d	2890	6.4019	12.4953	13.7341
1-72c	2895	6.192	12.4175	13.6656
1-72b	2900	6.42995	11.8593	12.9296
1-73	2920	6.09677	9.86419	11.5593
1-73e	2925	6.0492	10.0804	12.5888
1-73d	2930	6.34181	11.2647	13.8619
1-73c	2935	6.73998	12.1456	14.3521
1-73b	2940	6.33199	12.6863	14.5179
1-74	2960	5.92291	11.8363	12.8693
1-74e	2965	5.76977	10.8933	13.7869
1-74d	2970	5.86888	10.7569	14.0535
1-74c	2975	5.93074	10.2031	13.9253
1-74b	2980	5.86071	10.2986	14.0929
1-75	3000	6.16993	11.2838	13.6122
1-75e	3005	6.41684	11.2513	13.7747
1-75d	3010	6.23726	12.3804	14.3055
1-75c	3015	6.56818	12.7187	14.5933
1-75b	3020	5.91743	13.1317	14.708
1-76	3040	5.93074	13.0021	14.4824
1-76e	3045	5.89893	11.5773	14.5283
1-76d	3050	5.87995	9.90623	14.2676
1-76c	3055	5.83567	10.01	14.0476
1-76b	3060	5.88801	10.2651	14.0364
1-77	3080	6.29774	9.32492	10.3837
1-77e	3085	6.17652	9.25134	8.75228
1-77d	3090	6.12019	9.55991	9.45121
1-77c	3095	6.08979	10.0544	9.67007
1-77b	3100	6.40752	11.0916	11.2083
1-78	3120	6.14975	14.3892	14.6055
1-78e	3125	6.11082	14.4574	14.6792
1-78d	3130	6.08044	13.3295	14.2239
1-78c	3135	6.10852	11.5102	13.5205
1-78b	3140	6.41684	11.4977	13.6687
1-79	3160	7.0517	13.0064	12.284
1-79e	3165	6.43746	13.2505	12.6054
1-79d	3170	6.45943	13.4372	12.7078
1-79c	3175	6.65664	13.8457	13.4205
1-79b	3180	6.1811	13.9524	13.8467
1-80	3200	6.06134	13.0656	13.6988
1-80e	3205	6.06846	11.2085	12.6029
1-80d	3210	6.00742	10.1628	12.3179
1-80c	3215	6.01992	10.2016	12.0477
1-80b	3220	5.92552	10.9642	11.5139
1-81	3240	6.02481	12.3008	13.2929
1-81e	3245	6.02724	12.2293	13.1684
1-81d	3250	6.02967	10.3686	11.8398
1-81c	3255	6.05897	9.39064	10.6632
1-81b	3260	6.06609	9.41855	10.6992
1-82	3280	6.16772	12.3716	10.6948
1-82e	3285	6.06609	12.7356	10.9234
1-82d	3290	6.18765	11.7719	10.8262
1-82c	3295	6.14078	10.4106	10.1163
1-82b	3300	6.09445	9.59991	9.30631
1-83	3320	6.0993	10.0688	10.4501
1-83e	3325	5.9644	10.3574	10.9663
1-83d	3330	5.89336	9.95646	10.9843
1-83c	3335	5.80168	9.86573	11.632
1-83b	3340	5.7666	10.0111	11.8502
1-84	3360	5.85798	9.9094	12.2771
1-84e	3365	6.15421	10.4272	12.046
1-84d	3370	6.26059	10.8866	12.0899
1-84c	3375	5.99752	11.3299	11.665
1-84b	3380	6.01502	11.0339	12.0091
1-85	3400	6.76235	11.4509	10.8607
1-85e	3405	6.18329	11.2356	10.8662
1-85d	3410	6.06134	11.4929	11.2471
1-85c	3415	6.31994	11.5795	11.4626
1-85b	3420	5.98482	11.7754	11.5069
1-86	3440	6.00742	13.1194	13.418
1-86e	3445	5.9542	12.677	13.4808
1-86d	3450	6.17213	11.2359	13.157
1-86c	3455	6.09677	11.0747	12.0892
1-86b	3460	6.59828	11.2653	11.8193
1-87	3480	6.72192	12.0184	13.0566
1-87e	3485	6.50605	12.0986	12.5087
1-87d	3490	6.76235	12.0302	12.4357
1-87c	3495	6.69738	11.032	10.6437
1-87b	3500	6.12019	11.7036	10.7932
1-88	3520	6.03716	14.1641	13.5436
1-88e	3525	5.97476	14.3324	13.6447
1-88d	3530	5.92813	13.1504	12.9318
1-88c	3535	6.00248	12.2233	12.6403
1-88b	3540	6.00742	11.7001	12.3687
1-89	3560	6.30779	15.0217	14.1925
1-89e	3565	6.41498	15.5228	14.4695
1-89d	3570	6.33985	15.7621	14.5866
1-89c	3575	6.37886	15.7403	14.6447
1-89b	3580	6.23093	15.6174	14.4624
1-90	3600	6.34572	13.9638	14.05
1-90e	3605	6.24165	14.489	14.2535
1-90d	3610	6.29149	14.6571	14.4598
1-90c	3615	6.71576	14.6201	14.3804
1-90b	3620	6.51128	14.3036	14.1047
1-91	3640	6.17213	11.0241	11.4859
1-91e	3645	6.24584	8.92151	8.81948
1-91d	3650	5.99005	8.8874	8.73772
1-91c	3655	5.93593	9.38802	10.9935
1-91b	3660	6.09212	9.83588	12.324
1-92	3680	6.07318	10.9477	13.4618
1-92e	3685	6.17871	10.3283	11.352
1-92d	3690	6.03474	10.8397	11.0346
1-92c	3695	6.06372	11.5792	11.3153
1-92b	3700	6.10392	11.8653	11.8286
1-93	3720	6.18982	10.7357	12.2037
1-93e	3725	5.84699	11.0706	11.9705
1-93d	3730	6.19633	11.2225	11.3264
1-93c	3735	6.03474	12.2358	12.2434
1-93b	3740	6.10622	11.8661	12.3012
1-94	3760	6.12928	9.74725	10.5424
1-94e	3765	6.33789	10.3382	11.5227
1-94d	3770	6.09445	10.7981	11.9111
1-94c	3775	6.34979	11.777	12.2295
1-94b	3780	6.76075	12.9749	12.692
1-95	3800	6.71425	13.8539	13.233
1-95e	3805	7.33387	13.9485	13.0186
1-95d	3810	7.18874	14.8214	13.9187
1-95c	3815	7.78718	15.1823	14.4208
1-95b	3820	7.89548	15.6063	14.7311
1-96	3840	6.30177	12.2618	12.7908
1-96e	3845	6.28947	10.5078	12.6225
1-96d	3850	6.39985	11.0864	12.9108
1-96c	3855	6.45022	11.9018	13.3606
1-96b	3860	6.49009	12.2479	13.5122
1-97	3880	6.33593	10.2209	11.5406
1-97e	3885	6.38853	10.1442	11.9272
1-97d	3890	6.32193	10.0679	12.3045
1-97c	3895	6.38664	10.5991	13.0396
1-97b	3900	6.37121	11.0028	13.1429
1-98	3920	6.52873	11.3394	13.0733
1-98e	3925	6.84411	12.1776	13.7207
1-98d	3930	7.39806	12.9595	14.0338
1-98c	3935	7.49273	13.4337	14.2465
1-98b	3940	7.46581	13.7271	14.3513
1-99	3960	7.52615	13.8865	13.7585
1-99e	3965	7.91223	14.2162	14.0487
1-99d	3970	7.5452	14.0396	13.6937
1-99c	3975	6.72028	12.8002	12.1279
1-99b	3980	6.64386	13.1712	12.3199
1-100	4000	6.11312	9.19394	9.99215
1-100e	4005	6.68958	10.8231	12.0723
1-100d	4010	7.18982	12.6158	13.3227
1-100c	4015	7.49362	13.5151	14.0538
1-100b	4020	7.58331	13.4954	14.292
1-101	4040	7.36632	13.1178	14.0635
1-101e	4045	7.24793	13.2287	14.1153
1-101d	4050	7.17772	13.285	14.091
1-101c	4055	6.79155	12.7182	13.159
1-101b	4060	6.84134	13.1708	13.136
1-102	4080	6.21374	13.7676	13.9538
1-102e	4085	6.05398	12.0405	13.855
1-102d	4090	6.1811	11.5861	12.7726
1-102c	4095	6.22246	12.9738	13.1444
1-102b	4100	6.04439	13.5656	13.9313
1-103	4120	6.33789	13.8751	12.6996
1-103e	4125	6.30378	14.1498	12.5359
1-103d	4130	6.16551	14.0302	12.7059
1-103c	4135	6.0993	14.5347	13.2129
1-103b	4140	6.32787	12.8671	12.0626
1-104	4160	6.16551	10.1026	10.042
1-104e	4165	6.11312	9.14832	8.70812
1-104d	4170	6.32787	9.15228	8.90355
1-104c	4175	6.15644	9.49185	9.41221
1-104b	4180	6.192	9.75952	9.94235
1-105	4200	6.36335	9.86641	9.78826
1-105e	4205	6.21801	9.79477	10.0655
1-105d	4210	6.29352	9.66278	10.1692
1-105c	4215	6.37313	9.59867	10.1066
1-105b	4220	6.0492	10.1336	10.6963
1-106	4240	6.21587	12.3476	11.734
1-106e	4245	6.29572	11.9881	11.1266
1-106d	4250	6.24375	11.9944	11.1517
1-106c	4255	6.14975	11.6655	10.4287
1-106b	4260	5.98732	12.0238	10.7102
1-107	4280	6.28133	12.4651	12.6413
1-107e	4285	6.49362	11.1482	12.0076
1-107d	4290	6.14751	10.3983	11.1201
1-107c	4295	6.0492	9.95242	10.031
1-107b	4300	6.23093	9.70984	9.47235
1-108	4320	6.44294	12.7012	11.2772
1-108e	4325	6.35949	12.6594	10.9519
1-108d	4330	6.29352	12.2741	9.89415
1-108c	4335	6.24793	10.3805	8.54346
1-108b	4340	6.12019	9.39255	8.45763
1-109	4360	6.31796	10.4762	8.90488
1-109e	4365	6.55121	11.1648	9.39804
1-109d	4370	6.42626	10.9582	9.8357
1-109c	4375	6.91886	11.3951	10.2794
1-109b	4380	6.53916	11.7999	10.6562
1-110	4400	6.65821	12.0434	11.2416
1-110e	4405	6.63909	12.2186	11.6321
1-110d	4410	6.58331	12.0634	11.4988
1-110c	4415	6.2521	11.4998	11.0279
1-110b	4420	6.03958	8.87036	8.24741
1-111	4440	6.02967	9.06428	8.68612
1-111e	4445	6.15866	10.4363	9.5047
1-111d	4450	6.02481	11.6942	10.8296
1-111c	4455	6.98231	12.3388	11.3627
1-111b	4460	6.25001	12.5964	11.8297
1-112	4480	6.65664	13.107	11.2318
1-112e	4485	6.44841	13.078	11.2815
1-112d	4490	6.53403	13.5146	11.4782
1-112c	4495	6.47037	12.2535	10.5022
1-112b	4500	6.76818	12.6389	10.8056
1-113	4520	6.75489	12.9498	10.5995
1-113e	4525	6.64861	12.9492	10.9162
1-113d	4530	6.77255	12.0067	10.1483
1-113c	4535	6.30579	11.2748	9.73169
1-113b	4540	6.30579	9.61511	8.61021
1-114	4560	6.16108	12.0492	11.3921
1-114e	4565	6.23515	12.4903	11.9124
1-114d	4570	6.22458	12.5672	12.1233
1-114c	4575	6.05658	12.1844	12.0275
1-114b	4580	6.20731	11.1254	11.222
1-115	4600	6.12474	9.10008	8.80555
1-115e	4605	6.28337	8.90656	8.69077
1-115d	4610	5.93074	9.13157	8.9268
1-115c	4615	6.17652	9.2368	8.94805
1-115b	4620	6.23726	9.02145	8.72072
1-116	4640	6.12474	9.36827	8.7828
1-116e	4645	6.41498	9.22212	8.77442
1-116d	4650	6.2854	9.88026	9.57323
1-116c	4655	6.26679	10.0827	10.0864
1-116b	4660	6.27724	10.0966	10.1554
1-117	4680	5.97728	8.78172	8.73095
1-117e	4685	6.19417	9.60198	10.4894
1-117d	4690	5.9542	10.0615	11.1689
1-117c	4695	6.09677	10.4501	11.4949
1-117b	4700	6.08979	10.855	11.7018
1-118	4720	6.15198	9.50426	9.58933
1-118e	4725	6.1177	9.21568	8.95838
1-118d	4730	6.36929	9.23441	9.07532
1-118c	4735	6.31796	9.35608	9.38249
1-118b	4740	6.47216	9.91803	10.3246
1-119	4760	5.91743	11.7182	12.6464
1-119e	4765	5.97476	9.44799	9.77203
1-119d	4770	6.30779	9.13843	8.7937
1-119c	4775	6.13607	9.17824	9.22079
1-119b	4780	6.15644	10.7113	11.2904
1-120	4800	5.91743	11.3199	12.7785
1-120e	4805	5.96185	9.32594	12.2059
1-120d	4810	6.04199	9.55842	11.0708
1-120c	4815	6.07082	10.4603	10.9332
1-120b	4820	5.96185	10.0951	10.9883
1-121	4840	7.5435	11.1288	11.5337
1-121e	4845	6.21587	11.7468	12.2463
1-121d	4850	6.07082	12.3133	12.9333
1-121c	4855	5.97476	12.58	13.2014
1-121b	4860	6.05658	12.793	13.4681
1-122	4880	6.08746	14.2477	13.9403
1-122e	4885	6.40378	14.4069	13.9113
1-122d	4890	6.11312	14.2745	13.6193
1-122c	4895	6.93204	12.9364	12.5098
1-122b	4900	7.1015	12.5779	12.0275
1-123	4920	6.26059	12.1682	11.6201
1-123e	4925	6.43363	10.0873	9.42347
1-123d	4930	6.15866	9.64245	9.78499
1-123c	4935	5.94392	10.1705	10.9003
1-123b	4940	6.02481	10.459	11.6464
1-124	4960	5.93074	11.9755	12.235
1-124e	4965	6.12701	12.4181	12.1875
1-124d	4970	6.17871	13.2689	12.8035
1-124c	4975	6.71273	14.6042	13.6694
1-124b	4980	6.85935	15.0283	14.1224
1-125	5000	6.47395	15.6927	14.5641
1-125e	5005	6.60155	15.2535	14.5497
1-125d	5010	6.72192	13.9268	14.0114
1-125c	5015	6.34376	13.6599	14.0219
1-125b	5020	6.57999	13.3395	13.1682
1-126	5040	6.08746	13.4261	13.7777
1-126e	5045	5.90159	13.3991	13.6867
1-126d	5050	5.99752	12.2698	12.623
1-126c	5055	5.83567	10.9077	11.0917
1-126b	5060	5.86617	11.1805	11.9987
1-127	5080	5.81583	10.1034	12.1812
1-127e	5085	5.98482	10.29	11.8761
1-127d	5090	6.05658	9.90856	11.1234
1-127c	5095	6.06846	9.35487	9.41409
1-127b	5100	6.02724	9.70889	9.53333
1-128	5120	6.39797	11.2585	11.5183
1-128e	5125	6.12474	11.3814	11.7998
1-128d	5130	5.89627	11.8207	11.633
1-128c	5135	5.92813	12.2673	11.7464
1-128b	5140	6.07082	12.7488	11.3644
1-129	5160	6.17871	12.7372	10.3765
1-129e	5165	6.0321	12.1671	10.2717
1-129d	5170	6.10161	12.0579	10.4641
1-129c	5175	6.12019	11.3757	10.2576
1-129b	5180	6.06846	10.9349	10.358
1-130	5200	5.82451	9.60794	9.10852
1-130e	5205	5.99005	9.46557	9.07028
1-130d	5210	5.92029	9.76044	9.39161
1-130c	5215	5.89893	9.77661	9.75248
1-130b	5220	5.9798	9.98458	10.2099
1-131	5240	5.96717	10.4809	12.9071
1-131e	5245	6.08746	10.9494	13.1887
1-131d	5250	6.06846	10.9595	12.8529
1-131c	5255	5.99005	10.7046	11.0653
1-131b	5260	5.9697	10.244	10.0372
1-132	5280	6.20731	10.1933	10.6602
1-132e	5285	6.45582	11.016	11.0316
1-132d	5290	6.72492	11.5211	11.1555
1-132c	5295	6.71425	11.6149	10.3991
1-132b	5300	6.68342	11.6404	11.1042
1-133	5320	6.74147	13.5213	13.6439
1-133e	5325	6.92279	14.0765	14.1597
1-133d	5330	7.31687	14.6708	14.4336
1-133c	5335	7.19535	14.7945	14.5011
1-133b	5340	7.63902	15.2015	14.5359
1-134	5360	7.24375	15.8006	15.0682
1-134e	5365	7.14751	15.3788	14.9973
1-134d	5370	6.42626	14.7982	14.6665
1-134c	5375	6.1633	12.5622	14.0023
1-134b	5380	6.58496	10.3012	12.2506
1-135	5400	5.9697	9.17881	8.99183
1-135e	5405	5.9644	8.99246	9.35143
1-135d	5410	5.92552	9.08924	9.42417
1-135c	5415	5.78136	8.96642	9.41785
1-135b	5420	5.87725	8.94284	9.65701
1-136	5440	5.99005	12.2641	10.3226
1-136e	5445	6.00988	13.1131	10.5452
1-136d	5450	5.9542	13.7305	10.7065
1-136c	5455	5.9798	14.5181	11.2926
1-136b	5460	5.93593	14.8173	11.7416
1-137	5480	6.11312	13.6727	12.5356
1-137e	5485	6.00742	13.3116	12.8162
1-137d	5490	6.05159	13.474	13.2626
1-137c	5495	6.0321	13.5786	13.4293
1-137b	5500	5.96717	13.6055	13.4624
1-138	5520	6.10622	9.60938	9.99168
1-138e	5525	6.20085	10.1236	9.61839
1-138d	5530	6.27296	10.4975	9.58434
1-138c	5535	6.13155	11.9715	9.90388
1-138b	5540	6.10161	13.2144	10.6842
1-139	5560	6.10852	14.9515	12.3731
1-139e	5565	6.01748	14.5964	12.4608
1-139d	5570	6.05897	14.225	12.6465
1-139c	5575	6.0492	14.6276	12.8481
1-139b	5580	6.20516	14.9139	12.9472
1-140	5600	6.34572	14.876	14.0312
1-140e	5605	6.38664	14.9145	14.2426
1-140d	5610	6.25626	14.4886	13.9112
1-140c	5615	6.25852	14.2907	13.6714
1-140b	5620	6.17652	13.4047	13.3023
1-141	5640	6.47573	14.999	11.9916
1-141e	5645	6.74591	15.8342	13.0068
1-141d	5650	6.64068	15.993	13.6518
1-141c	5655	6.9607	16	14.0024
1-141b	5660	6.83996	16	14.0095
1-142	5680	6.35173	15.4264	12.627
1-142e	5685	6.1177	15.1809	12.3076
1-142d	5690	6.42072	15.0812	12.5622
1-142c	5695	6.81596	14.933	12.8682
1-142b	5700	6.67864	15.0276	13.1932
1-143	5720	6.49009	14.4726	12.4841
1-143e	5725	6.53045	14.284	12.1983
1-143d	5730	6.38267	13.6728	12.0165
1-143c	5735	6.48285	11.4373	9.98553
1-143b	5740	6.13832	9.46897	8.96867
1-144	5760	6.22033	10.7537	12.2002
1-144e	5765	6.23093	10.9428	12.5506
1-144d	5770	6.37313	11.1052	12.7056
1-144c	5775	6.27296	10.1997	11.8322
1-144b	5780	6.00495	9.58391	10.4419
1-145	5800	6.31994	9.6732	10.9843
1-145e	5805	6.31397	9.45693	11.5095
1-145d	5810	6.26472	9.72736	12.389
1-145c	5815	6.35368	10.0503	12.6047
1-145b	5820	6.40378	10.1297	12.4964
1-146	5840	6.1811	9.89178	11.8225
1-146e	5845	6.79584	9.42719	9.57533
1-146d	5850	6.18547	9.1551	8.83955
1-146c	5855	7.2213	11.2124	11.0321
1-146b	5860	8.51088	14.2774	13.4097
1-147	5880	8.5812	15.2618	14.5795
1-147e	5885	7.33985	14.215	14.0239
1-147d	5890	6.94767	13.9386	14.0365
1-147c	5895	6.85798	13.9831	14.136
1-147b	5900	6.52184	12.7891	13.8562
1-148	5920	6.69265	13.6051	13.7383
1-148e	5925	6.85387	14.2574	14.4283
1-148d	5930	7.17213	14.4821	14.5692
1-148c	5935	7.34678	14.8761	14.7412
1-148b	5940	7.24155	14.6473	14.61
1-149	5960	6.83706	12.3764	13.7743
1-149e	5965	6.65664	11.9815	13.5319
1-149d	5970	6.78869	12.0341	13.2627
1-149c	5975	6.39043	11.6616	13.0394
1-149b	5980	6.56986	11.1586	13.003
1-150	6000	6.4522	11.2869	11.2216
1-150e	6005	6.14975	12.2753	11.9782
1-150d	6010	6.21587	12.781	12.6781
1-150c	6015	6.20301	12.9864	13.4862
1-150b	6020	6.10852	12.1704	13.5272
1-151	6040	6.81301	13.229	14.0035
1-151e	6045	7.24688	14.5222	14.4466
1-151d	6050	7.37217	14.8814	14.475
1-151c	6055	7.44477	15.2057	14.7196
1-151b	6060	7.57319	15.4348	14.8651
1-152	6080	6.57833	13.3247	13.7444
1-152e	6085	6.93734	13.6221	13.954
1-152d	6090	6.82871	13.6101	14.0734
1-152c	6095	6.8315	13.5147	14.1346
1-152b	6100	6.61471	12.5974	13.5497
1-153	6120	6.21801	10.0254	11.7137
1-153e	6125	6.30579	10.439	12.2686
1-153d	6130	6.28744	10.1554	12.0017
1-153c	6135	6.16772	10.3505	11.592
1-153b	6140	6.24793	10.6825	11.7402
1-154	6160	6.49713	10.8056	12.4259
1-154e	6165	6.55121	10.3793	12.2231
1-154d	6170	6.58826	10.0391	11.8573
1-154c	6175	6.30177	9.807	11.9511
1-154b	6180	6.15644	9.80967	11.9955
1-155	6200	6.77558	10.1558	12.1773
1-155e	6205	7.40369	11.5896	12.8915
1-155d	6210	7.61714	13.1165	13.4679
1-155c	6215	7.55459	13.3982	13.6934
1-155b	6220	7.34083	13.5369	13.647
1-156	6240	7.09096	12.5329	13.743
1-156e	6245	7.84825	13.0693	13.9795
1-156d	6250	7.83567	13.6293	14.3083
1-156c	6255	7.89075	14.057	14.4502
1-156b	6260	7.85935	13.8436	14.1524
1-157	6280	6.56484	11.5334	12.7281
1-157e	6285	6.35368	11.3094	12.6576
1-157d	6290	6.29976	10.6059	11.9242
1-157c	6295	6.61633	11.1152	12.3692
1-157b	6300	6.8116	11.4206	12.7345
1-158	6320	6.90159	11.5439	12.5144
1-158e	6325	6.89748	11.4383	12.7549
1-158d	6330	7.10035	11.7307	13.3466
1-158c	6335	7.23093	12.1256	13.7099
1-158b	6340	6.91217	10.7471	13.2561
1-159	6360	6.13155	8.91022	8.84725
1-159e	6365	6.4522	8.92315	9.17881
1-159d	6370	6.13381	9.68748	10.4613
1-159c	6375	6.23726	10.8665	11.6311
1-159b	6380	6.18547	11.004	11.8317
1-160	6400	6.07553	10.3525	11.9996
1-160e	6405	6.42257	10.6297	11.8128
1-160d	6410	6.2116	12.0074	12.7366
1-160c	6415	6.26472	13.258	13.8907
1-160b	6420	6.41684	13.858	14.2109
1-161	6440	6.14078	9.81751	10.4417
1-161e	6445	6.31179	8.88774	9.03587
1-161d	6450	6.04199	8.9448	8.60363
1-161c	6455	5.84122	9.06188	8.81839
1-161b	6460	6.06134	9.1172	8.99529
1-162	6480	6.26885	9.41528	10.0391
1-162e	6485	6.18765	9.38154	9.88976
1-162d	6490	6.18765	9.30961	9.51219
1-162c	6495	6.22882	9.50867	9.90572
1-162b	6500	6.08979	11.6803	12.8441
1-163	6520	6.32787	12.8465	13.7998
1-163e	6525	6.11312	9.65701	12.199
1-163d	6530	5.97476	9.57048	12.2074
1-163c	6535	5.92552	9.52335	12.035
1-163b	6540	6.08044	9.54626	12.0412
1-164	6560	6.2521	10.2274	12.8043
1-164e	6565	5.87455	10.3492	12.997
1-164d	6570	6.26472	9.49364	12.3555
1-164c	6575	6.18765	9.25477	11.6366
1-164b	6580	6.61633	10.4224	11.9789
1-165	6600	6.16772	12.3614	12.9131
1-165e	6605	6.26059	9.43532	10.5536
1-165d	6610	6.26266	9.57448	10.7702
1-165c	6615	6.21801	9.43417	10.8397
1-165b	6620	6.24793	9.38515	10.7754
1-166	6640	5.9465	11.3635	11.9739
1-166e	6645	5.77847	12.3916	13.0814
1-166d	6650	5.90424	12.7576	13.7507
1-166c	6655	6.09212	12.6131	13.8047
1-166b	6660	5.89627	12.9859	14.257
1-167	6680	5.92813	13.4374	14.5697
1-167e	6685	5.83567	13.3092	14.1302
1-167d	6690	6.36335	13.1821	14.2285
1-167c	6695	6.2709	12.8337	14.1696
1-167b	6700	6.13832	12.2942	13.9173
1-168	6720	5.99254	13.652	13.7458
1-168e	6725	6.0993	11.5382	13.1013
1-168d	6730	6.38853	11.8222	13.7172
1-168c	6735	6.55796	13.0849	14.1656
1-168b	6740	6.23093	13.6397	14.134
1-169	6760	6.22882	13.0382	13.5699
1-169e	6765	6.25001	12.6621	13.5034
1-169d	6770	6.41886	12.5643	13.3567
1-169c	6775	6.37121	11.0666	12.2099
1-169b	6780	6.91217	10.1809	10.6102
1-170	6800	6.26885	14.5449	14.2569
1-170e	6805	6.13607	14.6229	14.255
1-170d	6810	6.04199	11.0025	11.3844
1-170c	6815	6.09677	10.6478	9.86005
1-170b	6820	6.06134	10.6307	9.72906
1-171	6840	6.05897	10.4913	13.0905
1-171e	6845	6.06609	11.0988	13.5892
1-171d	6850	6.19633	11.2776	13.2729
1-171c	6855	6.21374	11.267	12.8877
1-171b	6860	6.29572	10.8474	12.7199
1-172	6880	6.10392	10.5263	13.3467
1-172e	6885	6.05159	10.6394	13.1363
1-172d	6890	6.65821	10.8417	13.0697
1-172c	6895	6.75489	10.8022	12.5341
1-172b	6900	6.42811	12.1061	13.0266
1-173	6920	6.33985	12.1657	13.1516
1-173e	6925	6.15866	11.3561	12.6143
1-173d	6930	6.12247	10.2765	11.8276
1-173c	6935	7.00495	10.064	12.228
1-173b	6940	6.68496	10.823	12.8569
1-174	6960	6.37121	13.4497	13.6203
1-174e	6965	6.38664	13.2934	13.4256
1-174d	6970	6.14527	12.4779	13.0393
1-174c	6975	6.07082	11.4247	12.117
1-174b	6980	6.17433	11.6192	12.3042
1-175	7000	6.37504	10.4742	11.8337
1-175e	7005	6.46663	10.6168	12.0006
1-175d	7010	6.44659	11.218	12.2562
1-175c	7015	6.16993	11.6747	12.5824
1-175b	7020	6.27724	11.5253	12.4917
1-176	7040	6.13155	12.1866	13.1985
1-176e	7045	5.91743	11.3623	12.9213
1-176d	7050	5.96717	9.91039	12.0156
1-176c	7055	6.02481	9.61163	11.9194
1-176b	7060	6.03958	9.19311	11.7894
1-177	7080	6.42811	9.14494	11.5261
1-177e	7085	6.45763	9.11056	9.21296
1-177d	7090	6.92683	9.35094	9.73113
1-177c	7095	7.01123	9.89112	10.7841
1-177b	7100	6.08279	10.4485	11.5666
1-178	7120	6.16108	10.4865	12.5916
1-178e	7125	5.92552	9.81449	12.5942
1-178d	7130	5.77847	9.99561	12.6907
1-178c	7135	6.17871	9.94739	12.3794
1-178b	7140	5.96717	9.78736	12.4317
1-179	7160	6.66448	10.4222	12.1597
1-179e	7165	6.45022	10.4616	11.7654
1-179d	7170	6.80452	10.8124	11.0887
1-179c	7175	6.19849	10.3024	11.5755
1-179b	7180	6.01502	10.2738	11.8075
1-180	7200	5.99005	9.62531	12.344
1-180e	7205	5.98231	9.79351	12.8146
1-180d	7210	6.32787	9.98395	12.6977
1-180c	7215	6.27501	9.45282	10.6281
1-180b	7220	6.45943	9.4374	11.0649
1-181	7240	6.19417	10.5083	12.3452
1-181e	7245	6.49009	9.5168	12.5465
1-181d	7250	6.16993	9.52662	12.7835
1-181c	7255	5.99254	9.60342	12.8695
1-181b	7260	6.16551	9.78826	12.4179
1-182	7280	6.30579	9.65125	10.8785
1-182e	7285	6.21801	9.95629	11.578
1-182d	7290	6.45582	10.1684	11.8182
1-182c	7295	7.32894	11.5008	11.2207
1-182b	7300	7.376	14.059	13.3588
1-183	7320	6.71727	14.6986	14.5756
1-183e	7325	6.48107	13.0828	14.2938
1-183d	7330	6.40378	11.166	14.1805
1-183c	7335	6.40378	10.1061	13.4514
1-183b	7340	5.89893	10.1244	11.3473
1-184	7360	6.08513	10.4796	12.698
1-184e	7365	6.57319	9.59328	12.1063
1-184d	7370	7.12815	11.8325	11.2115
1-184c	7375	6.89482	13.8781	12.5966
1-184b	7380	6.94638	14.1171	13.0396
1-185	7400	6.2116	9.06099	8.81769
1-185e	7405	6.00248	9.23201	8.63419
1-185d	7410	6.25852	9.05257	8.37747
1-185c	7415	6.27724	9.18073	8.69038
1-185b	7420	5.89069	9.40064	9.23336
1-186	7440	6.31596	11.6243	11.7673
1-186e	7445	6.4019	11.4388	11.5971
1-186d	7450	6.07318	10.7425	10.9581
1-186c	7455	6.37695	9.11027	8.96
1-186b	7460	6.44112	9.70466	8.79477
1-187	7480	6.55796	14.8048	14.0722
1-187e	7485	6.30177	14.5259	13.9161
1-187d	7490	6.75047	13.5325	13.1224
1-187c	7495	7.39137	13.7705	12.7177
1-187b	7500	7.43829	14.5248	13.4399
1-188	7520	5.97223	13.9128	12.8132
1-188e	7525	6.05159	13.7424	12.7083
1-188d	7530	5.95163	14.0301	13.0869
1-188c	7535	5.83845	12.1043	12.9061
1-188b	7540	5.79286	11.9077	12.8853
1-189	7560	6.21374	14.479	14.1357
1-189e	7565	5.98231	14.9836	14.1241
1-189d	7570	5.97223	15.1113	14.0991
1-189c	7575	6.08979	15.0892	14.1391
1-189b	7580	5.96717	12.1533	11.982
1-190	7600	6.07318	12.8979	12.365
1-190e	7605	6.08279	13.2051	12.6053
1-190d	7610	5.99254	13.4538	12.5858
1-190c	7615	6.10161	13.6575	12.5036
1-190b	7620	6.00742	12.9735	12.13
1-191	7640	6.2521	11.9196	9.88858
1-191e	7645	6.15866	12.2206	10.047
1-191d	7650	6.12019	12.3387	10.1505
1-191c	7655	6.41126	12.5223	10.2548
1-191b	7660	6.12701	11.645	9.83832
1-192	7680	5.97476	9.38394	9.57533
1-192e	7685	6.33396	10.2661	10.5619
1-192d	7690	6.80877	10.9805	11.3477
1-192c	7695	6.55796	11.2284	11.6672
1-192b	7700	6.34767	11.7356	12.1096
1-193	7720	6.40939	12.0795	10.6482
1-193e	7725	6.45943	12.038	10.5744
1-193d	7730	6.38853	12.2861	10.6552
1-193c	7735	6.595	11.8047	10.4659
1-193b	7740	6.18982	11.7614	10.3556
1-194	7760	6.14527	11.1011	11.4607
1-194e	7765	6.15866	11.2196	11.7258
1-194d	7770	5.90953	9.96803	11.0181
1-194c	7775	6.13607	9.0676	9.94462
1-194b	7780	5.95675	9.27794	9.63784
1-195	7800	5.9542	9.52638	9.70352
1-195e	7805	5.9465	9.58851	9.83674
1-195d	7810	5.96185	9.6326	10.0163
1-195c	7815	6.16993	9.53224	10.3469
1-195b	7820	5.98482	9.55309	10.7686
1-196	7840	6.44112	10.4595	10.433
1-196e	7845	6.60984	9.18267	10.2895
1-196d	7850	6.20516	9.23919	10.0357
1-196c	7855	6.79442	9.25082	9.54797
1-196b	7860	6.749	10.6196	10.8163
1-197	7880	6.24584	10.8478	11.7554
1-197e	7885	6.32787	9.89919	10.7425
1-197d	7890	6.02967	9.85902	10.9589
1-197c	7895	6.37313	9.35683	10.9458
1-197b	7900	6.02724	9.58579	9.63138
1-198	7920	6.63096	11.3025	11.0873
1-198e	7925	6.67087	10.8563	11.0503
1-198d	7930	6.58331	10.0725	10.5876
1-198c	7935	6.43563	9.94691	10.1836
1-198b	7940	6.24793	9.89112	9.93648
1-199	7960	6.13381	10.4246	11.8093
1-199e	7965	5.86617	11.1528	12.0772
1-199d	7970	6.05159	11.4682	11.6663
1-199c	7975	6.06846	11.7795	12.0664
1-199b	7980	6.03716	11.6002	12.173
1-200	8000	6.06609	9.56287	9.43811
1-200e	8005	6.11312	10.1897	9.99906
1-200d	8010	6.24375	10.8373	10.9321
1-200c	8015	6.53574	11.3577	11.7229
1-200b	8020	6.25626	12.0352	12.3489
1-201	8040	6.31397	11.0802	12.3416
1-201e	8045	6.21374	11.0916	11.4581
1-201d	8050	6.20731	13.0091	12.4143
1-201c	8055	6.23093	13.625	13.0809
1-201b	8060	6.11082	14.0035	13.5478
1-202	8080	5.99503	13.507	13.8047
1-202e	8085	6.38664	13.5841	13.8315
1-202d	8090	5.99005	13.5258	13.5564
1-202c	8095	5.86617	12.8373	12.7959
1-202b	8100	5.99752	11.7238	11.9696
1-203	8120	6.14751	10.7657	11.0508
1-203e	8125	6.68187	12.4539	11.8817
1-203d	8130	6.69432	13.2347	12.2651
1-203c	8135	7.35852	14.0609	12.9919
1-203b	8140	9.76616	14.5916	13.4895
1-204	8160	7.5614	12.0271	11.8344
1-204e	8165	5.95675	12.8449	12.691
1-204d	8170	6.00988	13.2142	13.311
1-204c	8175	6.02481	13.1222	13.4633
1-204b	8180	5.84122	13.1691	13.5569
1-205	8200	6.01502	12.8257	12.9719
1-205e	8205	5.97728	13.3885	13.1986
1-205d	8210	5.87725	13.7446	13.4094
1-205c	8215	6.37695	13.964	13.5936
1-205b	8220	6.12474	13.2405	13.0372
1-206	8240	5.97223	12.5734	11.702
1-206e	8245	5.85524	12.8243	11.9017
1-206d	8250	5.93593	12.9894	12.2502
1-206c	8255	5.88264	10.9931	11.6962
1-206b	8260	5.89336	9.75582	11.5856
1-207	8280	6.00248	9.29921	8.89548
1-207e	8285	5.97728	9.56499	9.20865
1-207d	8290	6.19417	9.75562	9.71119
1-207c	8295	6.12701	9.72451	9.79857
1-207b	8300	5.93334	9.79857	9.99859
1-208	8320	5.92029	11.3455	12.9517
1-208e	8325	5.96717	11.1735	13.2802
1-208d	8330	6.04439	10.5687	12.3034
1-208c	8335	5.89069	11.2498	11.7441
1-208b	8340	5.95931	11.7006	12.1364
1-209	8360	5.9798	9.73283	10.1475
1-209e	8365	5.82731	10.0814	10.5454
1-209d	8370	5.92552	10.4305	11.4755
1-209c	8375	6.26679	10.3897	11.8036
1-209b	8380	5.9644	10.4704	11.9853
1-210	8400	6.18982	11.0761	12.1051
1-210e	8405	6.15421	11.2008	12.5292
1-210d	8410	5.95931	11.5333	12.8222
1-210c	8415	5.92552	10.53	12.5839
1-210b	8420	5.92813	10.4784	12.1284
1-211	8440	6.14975	9.75582	8.86211
1-211e	8445	6.54782	10.3905	9.26261
1-211d	8450	6.51302	10.6388	9.50668
1-211c	8455	6.40939	10.9381	9.85158
1-211b	8460	6.27501	9.44938	8.95064
1-212	8480	6.35173	9.30022	9.03952
1-212e	8485	5.9148	9.4223	9.18762
1-212d	8490	6.0468	9.4344	9.04832
1-212c	8495	6.03474	9.27896	8.94577
1-212b	8500	6.01257	9.60918	9.24897
1-213	8520	6.0321	10.0069	10.1497
1-213e	8525	6.12247	9.78282	10.2107
1-213d	8530	6.54597	10.0898	9.63784
1-213c	8535	6.54427	10.0611	9.74446
1-213b	8540	6.0781	10.0271	9.78699
1-214	8560	6.44112	8.8666	8.41126
1-214e	8565	6.42626	10.9456	9.55138
1-214d	8570	6.53745	12.3662	10.8227
1-214c	8575	6.36737	13.2351	11.731
1-214b	8580	6.60644	13.7214	12.1802
1-215	8600	6.74147	12.5131	11.3009
1-215e	8605	6.48107	12.8111	11.6995
1-215d	8610	6.56818	12.8678	11.9611
1-215c	8615	6.65664	12.387	11.5256
1-215b	8620	6.73701	12.4835	11.562
1-216	8640	6.1811	11.9221	10.9616
1-216e	8645	6.32193	11.4113	10.2682
1-216d	8650	6.16551	10.758	9.40916
1-216c	8655	6.20731	10.1023	9.09424
1-216b	8660	6.03958	8.56731	8.13843
1-217	8680	6.35368	9.54046	9.18488
1-217e	8685	6.29572	9.50581	9.09424
1-217d	8690	6.39609	9.55587	9.07711
1-217c	8695	6.72642	10.1024	9.06966
1-217b	8700	6.63749	10.4015	9.37673
1-218	8720	6.06609	9.30278	9.23149
1-218e	8725	5.95163	9.06668	8.61511
1-218d	8730	6.25852	9.18681	9.5014
1-218c	8735	5.99005	9.72566	10.3626
1-218b	8740	6.73998	9.88298	10.9172
1-219	8760	6.43363	9.9661	8.94219
1-219e	8765	6.95931	10.9348	9.31086
1-219d	8770	6.5529	11.3307	9.82302
1-219c	8775	6.47573	12.2474	10.3918
1-219b	8780	6.66135	10.723	9.64425
1-220	8800	6.93993	9.4411	8.50823
1-220e	8805	7.55029	10.0154	9.04106
1-220d	8810	6.97476	11.2948	10.0759
1-220c	8815	6.76964	12.0571	10.5856
1-220b	8820	7.15654	12.6815	11.0064
1-221	8840	7.01614	12.4181	10.3835
1-221e	8845	6.76235	11.5858	10.3086
1-221d	8850	7.09803	10.9285	9.92679
1-221c	8855	6.46483	10.5925	9.71558
1-221b	8860	6.4793	10.4945	9.55351
1-222	8880	6.06134	9.16714	8.62611
1-222e	8885	5.9148	9.05287	8.5331
1-222d	8890	5.93852	9.19311	8.50692
1-222c	8895	5.90689	9.0047	8.5648
1-222b	8900	5.94392	9.16742	8.71005
1-223	8920	5.99503	10.3641	9.36122
1-223e	8925	6.1633	10.9644	9.86539
1-223d	8930	6.04199	11.3004	10.2891
1-223c	8935	6.08746	11.332	10.4166
1-223b	8940	6.02724	11.4411	10.5134
1-224	8960	6.10392	9.48605	8.5192
1-224e	8965	6.20516	9.36728	8.4847
1-224d	8970	6.08513	8.80555	8.32594
1-224c	8975	6.14527	9.41973	8.53831
1-224b	8980	6.21374	10.3091	9.22615
1-225	9000	6.51128	11.9194	11.2964
1-225e	9005	6.93734	10.8365	10.2114
1-225d	9010	6.44477	10.9136	9.87566
1-225c	9015	6.47037	11.0872	9.87652
1-225b	9020	6.22033	10.226	9.10766
1-226	9040	6.05159	9.64766	8.78571
1-226e	9045	6.30979	10.5384	9.3159
1-226d	9050	6.29572	11.2227	9.84358
1-226c	9055	6.30378	11.4017	10.1165
1-226b	9060	6.81301	12.1108	10.6021
1-227	9080	6.11082	12.0837	10.315
1-227e	9085	6.01992	11.0812	10.1238
1-227d	9090	6.20085	11.1176	10.4514
1-227c	9095	6.18547	11.6469	10.9823
1-227b	9100	6.09445	12.0675	11.3315
1-228	9120	6.25001	12.4865	11.2292
1-228e	9125	6.24165	12.2356	10.9076
1-228d	9130	6.28337	12.7613	11.171
1-228c	9135	6.30579	12.9865	11.2885
1-228b	9140	6.30979	12.905	11.5442
1-229	9160	6.10392	9.73545	10.9262
1-229e	9165	6.03716	10.2264	11.2901
1-229d	9170	6.12019	10.6787	11.3968
1-229c	9175	6.03716	10.7612	11.4302
1-229b	9180	6.22246	10.9998	11.4222
1-230	9200	6.13607	10.7731	11.0767
1-230e	9205	6.65664	11.2051	11.3397
1-230d	9210	6.04439	11.1904	11.2292
1-230c	9215	6.33593	10.9531	10.9371
1-230b	9220	6.25626	9.76339	9.61736
1-231	9240	6.27724	9.29462	8.87172
1-231e	9245	6.02724	9.10677	9.15593
1-231d	9250	6.30779	9.1994	9.60322
1-231c	9255	6.31596	9.4411	10.1002
1-231b	9260	6.16551	10.2527	10.5668
1-232	9280	6.06134	10.6919	10.704
1-232e	9285	5.97223	10.1676	10.0225
1-232d	9290	6.08279	10.6765	10.1652
1-232c	9295	6.16993	10.5866	10.0779
1-232b	9300	6.00742	10.7299	10.3743
1-233	9320	5.95163	9.64445	9.63702
1-233e	9325	6.49362	9.31615	9.43671
1-233d	9330	6.14078	9.25791	9.53873
1-233c	9335	6.09445	9.15454	9.22747
1-233b	9340	6.00248	9.17991	9.53052
1-234	9360	6.24165	9.75005	10.6929
1-234e	9365	6.45401	10.3408	10.8825
1-234d	9370	7.58579	11.0093	11.2455
1-234c	9375	6.60644	11.4811	11.765
1-234b	9380	6.36737	12.1021	12.2966
1-235	9400	6.00742	8.71156	8.52227
1-235e	9405	5.86071	8.56438	8.56438
1-235d	9410	6.19417	9.10504	8.91919
1-235c	9415	5.9465	10.659	11.1159
1-235b	9420	6.02724	11.1323	12.1602
1-236	9440	6.42257	9.06907	11.9298
1-236e	9445	6.27929	9.31213	11.5626
1-236d	9450	6.0781	10.0713	12.3227
1-236c	9455	6.07318	10.5384	12.8915
1-236b	9460	6.05658	10.5474	12.7454
1-237	9480	8.31238	9.72717	10.6178
1-237e	9485	7.766	10.0468	11.4321
1-237d	9490	6.96451	10.5474	11.7311
1-237c	9495	7.24155	11.0992	12.4193
1-237b	9500	6.82731	10.9158	12.3403
1-238	9520	6.10852	8.81272	8.58455
1-238e	9525	6.08979	8.61349	9.12125
1-238d	9530	6.02481	8.89448	10.1145
1-238c	9535	6.15198	8.86521	10.5394
1-238b	9540	6.09677	9.15059	11.6605
1-239	9560	6.45022	10.0575	12.5173
1-239e	9565	6.24375	9.48202	11.0297
1-239d	9570	6.33199	9.13527	9.90773
1-239c	9575	6.20085	9.0456	10.4541
1-239b	9580	6.39232	9.07385	10.8979
1-240	9600	6.60155	11.1808	12.1687
1-240e	9605	7.17103	11.6174	12.6038
1-240d	9610	7.13381	12.3766	13.4181
1-240c	9615	6.62293	12.1036	13.1637
1-240b	9620	6.7828	12.3417	13.2888
1-241	9640	5.87455	8.57909	8.68025
1-241e	9645	6.0468	8.48961	8.19259
1-241d	9650	6.13381	8.92119	9.27456
1-241c	9655	6.25626	9.13271	10.4176
1-241b	9660	6.19849	9.38299	11.3544
1-242	9680	6.78424	10.3241	12.1781
1-242e	9685	6.2267	10.3204	12.1521
1-242d	9690	6.93204	10.5664	12.6411
1-242c	9695	7.97344	10.8174	12.3093
1-242b	9700	7.11551	9.41316	10.1983
1-243	9720	6.98231	12.7006	12.4378
1-243e	9725	7.22236	13.2803	12.9787
1-243d	9730	6.60155	13.343	12.988
1-243c	9735	6.29352	12.3044	12.5226
1-243b	9740	6.27296	9.0652	9.30175
1-244	9760	6.14751	9.88772	10.8318
1-244e	9765	6.62615	9.80126	10.5054
1-244d	9770	6.5043	9.02176	9.38563
1-244c	9775	7.13042	9.12815	10.2782
1-244b	9780	7.08513	9.25241	11.0109
1-245	9800	6.24584	10.7875	11.4582
1-245e	9805	6.14975	9.19091	11.1955
1-245d	9810	6.12019	9.37432	12.106
1-245c	9815	6.04199	10.3616	13.04
1-245b	9820	6.76381	11.5431	13.6846
1-246	9840	6.20731	13.2461	13.6302
1-246e	9845	6.10622	12.4764	12.735
1-246d	9850	6.09212	12.3614	12.6257
1-246c	9855	6.01992	9.26601	9.23893
1-246b	9860	6.56818	9.8666	10.4505
1-247	9880	6.07082	12.1037	12.924
1-247e	9885	6.05658	11.63	12.4923
1-247d	9890	6.19417	11.639	12.3791
1-247c	9895	6.19633	9.9177	11.866
1-247b	9900	6.24793	9.87839	11.9671
1-248	9920	6.43563	10.6244	10.3656
1-248e	9925	6.67553	10.8693	10.4746
1-248d	9930	6.43929	11.1801	10.9944
1-248c	9935	6.06134	11.3947	11.1308
1-248b	9940	6.12701	8.88637	8.6024
1-249	9960	5.9798	10.3223	11.2732
1-249e	9965	6.14751	10.593	11.6407
1-249d	9970	6.61794	10.4361	11.5225
1-249c	9975	6.13607	9.18073	9.70255
1-249b	9980	6.88947	8.78028	8.38465
1-250	10000	6.37121	12.1462	12.137
1-250e	10005	6.30979	12.6532	12.674
1-250d	10010	6.19849	12.9231	12.9358
1-250c	10015	6.30177	12.1	12.9003
1-250b	10020	6.37313	11.2941	12.1722
1-251	10040	7.44849	9.60507	9.77551
1-251e	10045	8.24845	10.1488	10.281
1-251d	10050	7.91421	11.4637	11.293
1-251c	10055	7.8009	12.1915	11.8487
1-251b	10060	7.79805	12.796	12.1882
1-252	10080	7.68804	12.0276	12.8495
1-252e	10085	7.60896	12.0608	13.1116
1-252d	10090	7.62936	12.2903	13.2619
1-252c	10095	7.65507	12.36	13.1111
1-252b	10100	7.35465	12.5049	12.9777
1-253	10120	6.50954	10.4841	11.1786
1-253e	10125	6.85661	9.90506	10.8752
1-253d	10130	6.24584	9.20565	9.81165
1-253c	10135	6.20085	8.86796	8.61511
1-253b	10140	6.09677	8.82655	8.46895
1-254	10160	7.65342	9.71137	10.6127
1-254e	10165	7.48293	10.319	11.5919
1-254d	10170	7.89282	11.6757	12.4283
1-254c	10175	7.92878	12.0675	12.8146
1-254b	10180	8.02547	12.2712	12.8322
1-255	10200	6.59991	11.2995	11.6087
1-255e	10205	6.37695	10.0753	10.4346
1-255d	10210	7.03342	9.91223	10.3327
1-255c	10215	6.80168	10.8951	11.1529
1-255b	10220	7.41507	11.5555	11.9225
1-256	10240	8.26576	13.0808	12.444
1-256e	10245	7.89282	12.039	11.1356
1-256d	10250	7.79948	11.5732	10.8786
1-256c	10255	7.95873	12.081	11.2247
1-256b	10260	7.93204	11.812	10.3926
1-257	10280	7.58826	11.3459	9.70812
1-257e	10285	7.89008	12.1854	10.3887
1-257d	10290	8.01307	12.8138	10.9248
1-257c	10295	8.29053	13.0909	11.3578
1-257b	10300	8.43833	13.2183	11.5906
1-258	10320	7.48382	10.3111	9.36536
1-258e	10325	7.35465	10.7795	9.75415
1-258d	10330	7.77189	10.9145	10.3091
1-258c	10335	7.98299	11.2805	10.8884
1-258b	10340	8.39947	11.3129	11.0721
1-259	10360	7.2384	9.96659	9.112
1-259e	10365	6.90953	11.0024	8.96194
1-259d	10370	6.69112	11.8696	9.25555
1-259c	10375	6.60984	12.7843	9.54819
1-259b	10380	6.23304	13.2459	9.62976
1-260	10400	6.34376	12.5444	9.06789
1-260e	10405	6.15198	11.4911	9.00062
1-260d	10410	6.36929	10.4241	9.05287
1-260c	10415	6.27501	9.70582	8.94673
1-260b	10420	6.37886	10.2446	9.08422
1-261	10440	6.21801	11.4348	8.57111
1-261e	10445	6.2709	11.2704	8.5686
1-261d	10450	6.29774	11.0037	8.70622
1-261c	10455	6.25626	11.1578	8.66377
1-261b	10460	6.15421	10.9094	8.60032
1-262	10480	6.03716	10.1678	8.40608
1-262e	10485	5.81865	10.4796	8.53656
1-262d	10490	6.0468	10.614	8.71617
1-262c	10495	6.2709	10.6513	8.9268
1-262b	10500	6.05159	11.0085	9.38083
1-263	10520	6.10161	10.5228	9.31288
1-263e	10525	6.30579	9.89043	9.25319
1-263d	10530	6.58165	9.89768	9.35755
1-263c	10535	6.29976	10.2592	9.4496
1-263b	10540	6.20085	10.9437	9.50404
1-264	10560	6.14303	12.1472	9.35094
1-264e	10565	6.0492	12.4167	9.53052
1-264d	10570	6.11541	10.6872	8.74446
1-264c	10575	6.13607	9.40608	8.51001
1-264b	10580	6.19849	9.39208	8.47078
1-265	10600	6.2267	9.74015	8.71843
1-265e	10605	7.30278	10.4082	9.41551
1-265d	10610	6.24375	11.08	9.71253
1-265c	10615	6.40939	11.3388	10.0901
1-265b	10620	6.11082	11.0826	9.93762
1-266	10640	5.95163	12.2736	10.0336
1-266e	10645	6.14975	12.451	10.1387
1-266d	10650	5.99254	12.163	10.1521
1-266c	10655	5.84122	9.86607	9.39064
1-266b	10660	6.63256	9.38249	9.29946
1-267	10680	6.52011	10.506	10.1523
1-267e	10685	6.31397	10.7133	10.3949
1-267d	10690	6.24165	11.3712	10.6712
1-267c	10695	6.1811	11.6425	11.0058
1-267b	10700	6.26059	12.2324	11.528
1-268	10720	6.10392	11.1667	11.3121
1-268e	10725	6.14751	11.8411	12.2992
1-268d	10730	6.90159	12.1064	12.5978
1-268c	10735	6.63416	12.3408	12.8605
1-268b	10740	6.35949	12.0743	12.9902
1-269	10760	6.76527	14.1275	12.4528
1-269e	10765	6.88667	14.5609	12.8561
1-269d	10770	6.93593	14.6248	13.0953
1-269c	10775	6.83567	14.558	13.0823
1-269b	10780	6.25001	13.9345	12.7234
1-270	10800	6.25001	13.0795	12.587
1-270e	10805	6.05658	12.9912	12.2251
1-270d	10810	6.08044	12.3109	11.8262
1-270c	10815	5.98231	12.6148	12.2813
1-270b	10820	6.13832	11.8219	12.4948
1-271	10840	6.15421	10.892	12.2769
1-271e	10845	5.97476	11.2714	11.9517
1-271d	10850	6.13832	11.583	12.0134
1-271c	10855	5.98231	10.6372	11.0514
1-271b	10860	5.96717	10.0008	9.97808
1-272	10880	6.14078	9.38731	9.14295
1-272e	10885	6.29572	9.16043	8.95516
1-272d	10890	6.49362	8.89582	8.49717
1-272c	10895	6.29774	8.89112	8.41223
1-272b	10900	6.05897	9.68981	10.0421
1-273	10920	6.13607	12.1273	11.0466
1-273e	10925	6.01992	12.2376	11.1809
1-273d	10930	6.05159	12.4019	11.3497
1-273c	10935	6.2267	11.3915	10.814
1-273b	10940	6.39421	10.2449	10.0167
1-274	10960	6.14527	14.0778	13.1968
1-274e	10965	6.17433	14.1612	13.1407
1-274d	10970	6.86208	14.3637	13.2262
1-274c	10975	7.71122	13.1331	12.1489
1-274b	10980	7.12236	10.413	10.7534
1-275	11000	6.78712	14.044	13.0805
1-275e	11005	6.58496	13.0702	11.8533
1-275d	11010	6.68958	12.1008	11.218
1-275c	11015	6.20516	10.7644	10.6379
1-275b	11020	6.21374	10.9423	11.0534
1-276	11040	6.65664	9.14665	8.77113
1-276e	11045	6.38267	9.0655	8.73322
1-276d	11050	6.56818	9.1198	8.82972
1-276c	11055	6.40565	9.2181	8.96772
1-276b	11060	6.87995	9.11142	8.68884
1-277	11080	8.19751	10.9899	10.4779
1-277e	11085	8.49761	11.8415	11.0301
1-277d	11090	8.80986	12.4625	11.4247
1-277c	11095	8.66455	12.8428	11.9593
1-277b	11100	8.56689	12.5884	12.2324
1-278	11120	6.49538	9.4441	10.7886
1-278e	11125	6.48478	9.90037	10.5721
1-278d	11130	6.72942	9.88197	10.8695
1-278c	11135	6.35173	9.99938	10.6178
1-278b	11140	6.70349	10.1893	10.8558
1-279	11160	9.40939	12.7856	12.6412
1-279e	11165	9.7534	13.2372	13.1054
1-279d	11170	9.347	13.5257	13.1529
1-279c	11175	8.47752	12.9971	12.4841
1-279b	11180	7.16662	11.4329	11.1664
1-280	11200	6.56316	9.1472	8.83289
1-280e	11205	6.96832	9.63401	9.8604
1-280d	11210	7.44386	9.47865	9.84897
1-280c	11215	6.83996	9.34454	10.0607
1-280b	11220	8.57406	11.7555	11.9814
1-281	11240	9.17103	13.4628	13.4117
1-281e	11245	7.46581	10.9449	12.0162
1-281d	11250	8.10622	12.6823	12.2434
1-281c	11255	8.15315	13.0884	12.2709
1-281b	11260	8.09629	13.333	12.5831
1-282	11280	8.93793	12.8117	12.707
1-282e	11285	9.05469	12.7937	12.9093
1-282d	11290	9.21189	12.7849	12.8362
1-282c	11295	9.48919	13.0381	12.93
1-282b	11300	9.99812	13.5191	13.098
1-283	11320	8.91555	13.3276	12.6677
1-283e	11325	7.21374	10.5897	10.2373
1-283d	11330	6.96832	10.4381	10.2511
1-283c	11335	7.05767	10.5003	10.295
1-283b	11340	7.55712	11.7011	11.795
1-284	11360	7.46123	11.0853	11.3152
1-284e	11365	6.96832	10.6287	10.5552
1-284d	11370	7.35755	11.1841	11.3663
1-284c	11375	7.77189	11.5332	11.9752
1-284b	11380	7.95163	11.208	12.3542
1-285	11400	7.07799	10.4292	10.6771
1-285e	11405	7.30579	10.7769	11.4524
1-285d	11410	7.70508	10.7814	11.7954
1-285c	11415	8.05648	11.0108	12.1262
1-285b	11420	7.79513	10.2194	12.0003
1-286	11440	6.66931	9.8507	10.6123
1-286e	11445	6.70653	10.0281	10.3188
1-286d	11450	6.82299	10.2604	10.5434
1-286c	11455	6.99876	9.94789	10.6457
1-286b	11460	7.74598	9.87822	11.2952
1-287	11480	8.61758	11.115	13.0168
1-287e	11485	7.80161	10.4901	11.3695
1-287d	11490	7.53395	10.5175	10.7081
1-287c	11495	7.78934	10.9577	11.1166
1-287b	11500	7.82795	11.12	11.6308
1-288	11520	9.26418	13.9335	13.2147
1-288e	11525	8.86419	13.8001	13.2324
1-288d	11530	7.88399	12.5991	12.037
1-288c	11535	8.4042	13.121	12.6074
1-288b	11540	8.72223	13.0115	12.5069
1-289	11560	7.29159	11.7127	12.2349
1-289e	11565	7.45302	11.886	12.5075
1-289d	11570	8.04073	11.8649	12.7481
1-289c	11575	8.17493	11.1265	12.2394
1-289b	11580	8.48382	11.5861	12.77
1-290	11600	9.13186	13.9763	13.438
1-290e	11605	9.03403	14.146	13.6958
1-290d	11610	8.71576	13.6732	13.4061
1-290c	11615	8.61633	13.2309	13.308
1-290b	11620	7.79155	11.8079	12.5214
1-291	11640	9.46828	13.2825	13.2433
1-291e	11645	9.80771	13.7072	13.7733
1-291d	11650	9.58705	13.9493	13.7437
1-291c	11655	9.48113	14.1253	13.997
1-291b	11660	7.96191	13.2202	13.3014
1-292	11680	7.09803	11.1831	11.0177
1-292e	11685	7.18874	11.8604	11.8279
1-292d	11690	6.93334	12.1334	12.1287
1-292c	11695	7.72642	11.9017	11.7581
1-292b	11700	6.52529	8.99811	8.93534
1-293	11720	8.34775	10.7435	10.9056
1-293e	11725	7.94509	11.4859	11.8684
1-293d	11730	8.19638	11.0538	11.5612
1-293c	11735	7.31587	10.8742	11.5412
1-293b	11740	7.25531	10.6196	11.3123
1-294	11760	9.26782	13.3118	13.3728
1-294e	11765	9.07326	13.6445	13.7544
1-294d	11770	9.12756	13.8075	13.7268
1-294c	11775	9.08036	13.9531	13.895
1-294b	11780	9.26547	13.8192	13.9831
1-295	11800	10.3755	14.8095	14.4682
1-295e	11805	10.4261	14.8339	14.2138
1-295d	11810	9.7656	14.2651	13.8247
1-295c	11815	9.40444	13.2822	13.2042
1-295b	11820	9.04712	12.7077	13.0157
1-296	11840	7.97728	10.7913	11.8553
1-296e	11845	7.70888	11.452	12.3845
1-296d	11850	7.97539	11.8957	12.8633
1-296c	11855	7.03584	12.0055	13.383
1-296b	11860	6.94907	11.9871	13.4176
1-297	11880	6.19633	14.247	14.1392
1-297e	11885	6.08746	14.3225	14.1358
1-297d	11890	6.23093	13.7836	13.655
1-297c	11895	6.13381	10.5132	11.5725
1-297b	11900	6.20516	10.3558	11.3182
1-298	11920	5.95163	12.0353	13.0567
1-298e	11925	6.39421	12.0704	12.9983
1-298d	11930	6.18547	12.0318	12.9252
1-298c	11935	6.06846	12.2384	13.2433
1-298b	11940	6.06372	11.8441	13.1122
1-299	11960	6.10161	8.99311	8.59455
1-299e	11965	6.23955	9.24714	9.4237
1-299d	11970	6.68804	9.58414	10.1283
1-299c	11975	6.34376	11.637	11.8274
1-299b	11980	6.24165	13.5082	13.4729
1-300	12000	6.30979	13.7391	14.1491
1-300e	12005	6.46858	9.68299	13.6408
1-300d	12010	6.10161	9.76339	13.4961
1-300c	12015	6.15421	10.1066	13.2335
1-300b	12020	6.25001	11.4561	12.8472
1-301	12040	6.23515	14.5991	13.9248
1-301e	12045	6.08746	14.6625	14.0417
1-301d	12050	6.01257	14.8699	14.0799
1-301c	12055	5.9148	14.5053	13.8823
1-301b	12060	5.94907	14.22	13.8767
1-302	12080	5.95675	12.3925	13.4307
1-302e	12085	6.16993	12.7636	13.55
1-302d	12090	6.62293	12.8687	13.4867
1-302c	12095	5.89336	12.6605	13.4034
1-302b	12100	6.17213	12.4188	12.7508
1-303	12120	6.27296	11.3291	11.6334
1-303e	12125	6.8786	10.6705	10.4051
1-303d	12130	6.58496	12.722	11.4252
1-303c	12135	6.39421	13.3804	12.0339
1-303b	12140	6.46663	14.1088	12.5906
1-304	12160	5.84975	13.8203	11.9903
1-304e	12165	5.95163	13.1755	12.0918
1-304d	12170	6.09677	12.0854	11.9118
1-304c	12175	6.77255	12.8842	12.4145
1-304b	12180	6.14527	13.3315	12.371
1-305	12200	6.30579	12.7023	11.6281
1-305e	12205	7.31994	13.1365	12.1473
1-305d	12210	6.43563	13.4197	12.383
1-305c	12215	6.20085	12.2063	11.3678
1-305b	12220	6.05897	10.1478	10.0027
1-306	12240	6.11312	9.93762	10.8071
1-306e	12245	5.86617	11.3455	11.4234
1-306d	12250	5.97728	11.9353	11.9332
1-306c	12255	6.10392	12.3394	12.2626
1-306b	12260	6.03474	12.0103	12.5222
1-307	12280	5.92552	13.2872	13.5525
1-307e	12285	5.97223	12.9016	12.8531
1-307d	12290	5.82451	12.2234	12.5218
1-307c	12295	6.04199	10.2421	11.3441
1-307b	12300	6.18765	9.67948	10.5971
1-308	12320	7.12122	12.5064	12.4244
1-308e	12325	6.23955	12.8188	13.2713
1-308d	12330	6.07082	12.7417	13.7325
1-308c	12335	6.05159	12.4625	14.0169
1-308b	12340	6.20945	12.107	14.0884
1-309	12360	6.02481	8.90689	8.86075
1-309e	12365	6.14527	9.68592	9.38083
1-309d	12370	6.28947	11.0521	10.8231
1-309c	12375	6.1633	11.6238	11.5704
1-309b	12380	6.11541	12.0481	11.8954
1-310	12400	6.14751	10.2247	12.4369
1-310e	12405	6.02724	12.2027	13.0244
1-310d	12410	5.78999	12.4873	13.0483
1-310c	12415	6.10161	12.9436	13.0952
1-310b	12420	6.0468	12.5654	12.3077
1-311	12440	6.01502	13.2081	12.6809
1-311e	12445	6.01257	13.6799	13.2892
1-311d	12450	5.95675	13.8461	13.4999
1-311c	12455	6.29352	13.6747	13.4868
1-311b	12460	6.26266	11.8323	12.9681
1-312	12480	6.11312	11.0127	11.564
1-312e	12485	6.29976	10.9468	11.3766
1-312d	12490	6.21801	10.7636	12.0229
1-312c	12495	6.30579	10.7673	12.1811
1-312b	12500	6.11312	11.2942	12.6873
1-313	12520	6.23093	11.2674	12.1902
1-313e	12525	6.14303	11.1086	11.5996
1-313d	12530	6.24793	11.7755	12.4927
1-313c	12535	6.00742	12.13	12.93
1-313b	12540	6.0781	12.2663	12.9983
1-314	12560	6.16993	10.7857	11.1907
1-314e	12565	6.28337	10.9403	11.2635
1-314d	12570	5.98732	11.0936	11.649
1-314c	12575	5.92291	9.25241	9.4617
1-314b	12580	6.08746	8.9792	8.90322
1-315	12600	6.28133	10.0595	12.2323
1-315e	12605	6.34979	11.2149	12.8621
1-315d	12610	6.56484	12.2837	13.6377
1-315c	12615	6.82018	12.5851	13.7281
1-315b	12620	6.64386	12.813	13.6483
1-316	12640	6.02724	9.9978	10.2009
1-316e	12645	6.06609	9.80753	10.4848
1-316d	12650	6.13607	9.98995	11.2203
1-316c	12655	6.07318	9.40491	11.2588
1-316b	12660	5.9542	9.77589	11.4567
1-317	12680	6.32787	13.902	12.4577
1-317e	12685	6.31397	13.9207	12.4989
1-317d	12690	6.22882	13.2339	12.2579
1-317c	12695	6.20301	9.72584	11.4423
1-317b	12700	6.06372	9.30428	11.7059
1-318	12720	6.35562	10.8113	10.9535
1-318e	12725	6.47216	12.3407	12.0054
1-318d	12730	6.52184	13.4623	12.665
1-318c	12735	6.2267	13.6279	12.8825
1-318b	12740	6.18329	13.6436	12.9799
1-319	12760	5.93334	11.1062	12.4269
1-319e	12765	6.12019	10.4404	12.6096
1-319d	12770	6.21801	10.537	12.6328
1-319c	12775	6.12701	12.4512	12.7883
1-319b	12780	6.29976	13.2031	12.9917
1-320	12800	6.18547	14.1164	12.9487
1-320e	12805	5.88264	13.7172	12.348
1-320d	12810	6.20085	13.8968	12.4071
1-320c	12815	6.10392	12.6938	12.2293
1-320b	12820	6.17652	10.798	12.3697
1-321	12840	6.18329	10.9223	9.9803
1-321e	12845	6.40752	11.411	10.1829
1-321d	12850	6.36527	11.1735	10.212
1-321c	12855	6.18982	10.8686	10.3145
1-321b	12860	6.58496	9.82354	9.29207
1-322	12880	6.47037	11.8642	11.051
1-322e	12885	6.24375	12.3653	11.6023
1-322d	12890	6.11541	12.5554	12.0038
1-322c	12895	6.52356	12.6324	12.0921
1-322b	12900	6.43563	11.6346	11.3563
1-323	12920	7.32697	12.1302	12.1867
1-323e	12925	7.30378	12.145	12.44
1-323d	12930	6.44477	10.5667	11.1227
1-323c	12935	6.46303	9.05197	8.71655
1-323b	12940	7.02481	9.09598	8.54774
1-324	12960	7.3644	10.1276	10.2067
1-324e	12965	7.192	10.6713	11.1503
1-324d	12970	7.18547	11.1753	12.2022
1-324c	12975	7.14292	11.4318	12.6274
1-324b	12980	7.96388	11.5389	12.9679
1-325	13000	9.96738	13.782	12.8684
1-325e	13005	10.1046	14.2416	12.8709
1-325d	13010	10.3381	13.8224	12.4308
1-325c	13015	9.80252	13.4085	11.7864
1-325b	13020	10.2241	13.4869	12.0015
1-326	13040	8.82795	11.0211	11.186
1-326e	13045	7.6818	9.82779	10.4885
1-326d	13050	7.9855	9.76025	10.3198
1-326c	13055	8.2352	9.7879	10.423
1-326b	13060	8.02547	10.0701	10.5404
1-327	13080	8.89954	10.5501	9.97775
1-327e	13085	9.33936	10.6993	9.92794
1-327d	13090	9.72811	11.8373	11.0744
1-327c	13095	10.2171	12.3168	11.7436
1-327b	13100	9.8862	12.6442	12.1881
1-328	13120	10.7488	11.8461	11.5527
1-328e	13125	10.6145	11.9581	11.766
1-328d	13130	10.4265	11.0204	11.6855
1-328c	13135	10.2734	10.7859	11.446
1-328b	13140	8.80594	9.70889	9.82337
1-329	13160	8.8867	10.6041	11.0963
1-329e	13165	9.42206	11.4298	11.9671
1-329d	13170	9.76616	11.8588	12.4485
1-329c	13175	9.54753	11.4358	12.4938
1-329b	13180	9.19476	11.2276	12.0137
1-330	13200	9.16098	12.9175	10.4073
1-330e	13205	9.21917	13.2253	10.5666
1-330d	13210	9.93631	13.8376	11.1294
1-330c	13215	9.69038	13.9155	11.2515
1-330b	13220	9.67694	13.9657	11.4867
1-331	13240	7.88399	9.2787	8.98205
1-331e	13245	9.36486	10.6138	10.3632
1-331d	13250	9.52203	11.045	11.0448
1-331c	13255	9.5216	11.3224	11.4884
1-331b	13260	9.34897	11.5399	11.6738
1-332	13280	6.37121	8.72904	8.35363
1-332e	13285	6.14527	8.83393	8.17881
1-332d	13290	6.81877	8.75044	8.26054
1-332c	13295	8.77808	8.75302	8.46352
1-332b	13300	9.93074	9.28642	9.46307
1-333	13320	9.31692	9.40962	9.80072
1-333e	13325	7.45853	8.91421	8.63945
1-333d	13330	8.09334	9.02851	8.99435
1-333c	13335	9.40491	10.2559	10.525
1-333b	13340	10.0659	11.2795	12.0551
1-334	13360	10.7995	12.7991	13.6681
1-334e	13365	10.8906	12.5643	13.4628
1-334d	13370	9.81591	11.208	12.4193
1-334c	13375	8.00748	9.14494	9.74614
1-334b	13380	8.04199	8.85624	8.89212
1-335	13400	9.69038	9.54753	10.6716
1-335e	13405	9.74446	9.71958	10.8127
1-335d	13410	9.51308	10.102	11.4776
1-335c	13415	9.04895	10.0892	10.7946
1-335b	13420	6.28133	9.83412	9.05227
1-336	13440	9.64746	12.4959	10.4844
1-336e	13445	10.7303	12.877	10.8962
1-336d	13450	11.0526	13.3168	11.5198
1-336c	13455	11.4588	14.6279	12.675
1-336b	13460	11.361	14.7208	13.0136
1-337	13480	11.3666	13.7337	11.8444
1-337e	13485	11.4275	14.078	12.3025
1-337d	13490	11.0187	14.0359	12.6576
1-337c	13495	11.1804	14.0032	13.0968
1-337b	13500	10.5966	13.2634	12.1311
1-338	13520	9.65085	12.5032	12.8715
1-338e	13525	9.86196	13.2703	13.3717
1-338d	13530	9.35755	13.505	13.5215
1-338c	13535	9.63603	13.8284	13.5211
1-338b	13540	10.3187	12.9702	11.8801
1-339	13560	11.8174	15.4793	13.5508
1-339e	13565	11.9751	15.6117	13.8498
1-339d	13570	11.3948	15.1336	13.6443
1-339c	13575	11.1253	14.8355	13.5396
1-339b	13580	10.5172	13.8659	12.8068
1-340	13600	11.4044	14.6561	12.8524
1-340e	13605	11.1409	14.7182	12.831
1-340d	13610	10.7889	13.9216	12.1309
1-340c	13615	10.8925	13.81	12.1991
1-340b	13620	10.5695	13.5625	12.6894
1-341	13640	9.22747	11.5572	13.2272
1-341e	13645	9.10677	12.2163	13.0298
1-341d	13650	10.7874	14.274	12.3886
1-341c	13655	10.9221	15.0662	13.2148
1-341b	13660	10.9113	15.0335	13.6739
1-342	13680	11.2584	13.9913	13.379
1-342e	13685	11.1239	14.2963	13.1122
1-342d	13690	11.0434	14.5796	13.2708
1-342c	13695	10.8953	14.6927	13.3379
1-342b	13700	11.1571	14.8862	13.228
1-343	13720	11.3753	13.5334	12.0118
1-343e	13725	11.5514	14.4404	13.1537
1-343d	13730	11.7251	14.8878	13.6796
1-343c	13735	11.8895	15.0187	13.8548
1-343b	13740	11.8579	15.2246	13.823
1-344	13760	10.4886	13.4527	11.8647
1-344e	13765	10.4803	12.8836	11.9461
1-344d	13770	9.98125	12.0976	11.7024
1-344c	13775	8.3726	10.3675	9.79243
1-344b	13780	7.73998	9.69659	9.46215
1-345	13800	8.64627	11.6607	9.93074
1-345e	13805	8.99435	12.1643	10.4631
1-345d	13810	9.22562	12.537	10.8363
1-345c	13815	8.99529	12.741	11.1359
1-345b	13820	8.17991	11.6403	11.1388
1-346	13840	8.75191	12.3847	11.815
1-346e	13845	8.10271	12.1766	12.0939
1-346d	13850	7.74221	11.8679	12.5406
1-346c	13855	7.2181	11.8769	12.7197
1-346b	13860	7.15765	11.478	12.5333
1-347	13880	11.0864	11.0057	10.2086
1-347e	13885	10.9752	12.0711	11.1236
1-347d	13890	11.5101	13.2852	12.0865
1-347c	13895	11.2885	13.7757	12.4512
1-347b	13900	10.9321	13.8353	12.5488
1-348	13920	10.6497	13.2288	12.7306
1-348e	13925	10.2981	13.7054	12.9762
1-348d	13930	9.9822	13.3103	12.5178
1-348c	13935	8.94805	12.4791	11.7647
1-348b	13940	6.55796	12.3763	11.5611
1-349	13960	6.03474	9.4617	9.00686
1-349e	13965	6.00495	9.88908	9.34305
1-349d	13970	6.01502	11.4193	10.7205
1-349c	13975	6.21801	11.9858	11.3147
1-349b	13980	6.19417	12.6171	11.8107
1-350	14000	6.02237	15.6106	11.3905
1-350e	14005	6.24375	15.6094	11.3486
1-350d	14010	6.5008	15.3217	11.9395
1-350c	14015	6.55459	15.1184	12.3106
1-350b	14020	6.84134	13.2824	12.3957
1-351	14040	6.06134	10.98	10.2481
1-351e	14045	6.02724	10.4602	9.82761
1-351d	14050	6.23093	9.85279	9.91322
1-351c	14055	6.57153	9.47123	9.90673
1-351b	14060	6.03958	10.5631	10.0168
1-352	14080	6.18982	14.5222	13.6429
1-352e	14085	6.11312	11.0473	11.0977
1-352d	14090	6.03716	9.52791	10.356
1-352c	14095	6.30177	9.41456	10.2205
1-352b	14100	6.42626	9.0199	9.18844
1-353	14120	6.49889	11.407	10.7616
1-353e	14125	6.55628	12.9803	12.0848
1-353d	14130	6.64703	13.6533	12.7044
1-353c	14135	6.31397	14.3628	13.242
1-353b	14140	6.54597	14.6098	13.6562
1-354	14160	6.40565	14.6748	13.5639
1-354e	14165	6.34181	14.6068	13.6458
1-354d	14170	6.83845	13.8445	13.2966
1-354c	14175	7.02359	11.9674	12.0637
1-354b	14180	6.46303	13.3164	12.0383
1-355	14200	6.40565	12.9885	12.8872
1-355e	14205	6.45943	13.6871	13.5435
1-355d	14210	6.37313	13.9747	13.7328
1-355c	14215	6.24375	14.3091	13.9718
1-355b	14220	6.2267	14.6985	14.1661
1-356	14240	6.78568	13.0689	13.3355
1-356e	14245	6.16772	11.3119	12.5357
1-356d	14250	6.24793	10.4912	12.3373
1-356c	14255	6.31397	10.7777	12.2645
1-356b	14260	6.33593	11.128	12.0068
1-357	14280	6.24584	11.2919	12.7493
1-357e	14285	6.15644	11.6593	13.0635
1-357d	14290	6.28133	11.751	13.0487
1-357c	14295	7.20183	11.7001	12.6834
1-357b	14300	6.44659	11.1186	12.4984
1-358	14320	6.64227	11.2027	12.1672
1-358e	14325	6.56986	11.3868	12.549
1-358d	14330	6.45582	10.573	11.9657
1-358c	14335	6.54597	10.4552	11.7551
1-358b	14340	7.82934	10.9896	12.1104
1-359	14360	6.36335	12.5686	13.2156
1-359e	14365	6.49889	12.7386	13.3143
1-359d	14370	6.12928	12.5839	13.3052
1-359c	14375	6.15421	12.7482	13.6494
1-359b	14380	6.53574	12.5529	13.694
1-360	14400	5.88533	12.5253	13.0017
1-360e	14405	6.00495	11.9723	12.4908
1-360d	14410	6.14303	11.1282	11.6845
1-360c	14415	6.21801	9.67204	10.5155
1-360b	14420	6.35949	10.2641	12.1045
1-361	14440	6.37695	11.782	13.4069
1-361e	14445	6.23726	11.5338	13.1575
1-361d	14450	6.93334	10.0608	12.5229
1-361c	14455	6.26266	10.2724	13.1226
1-361b	14460	6.0993	11.1115	13.2369
1-362	14480	6.20945	12.8523	11.7
1-362e	14485	6.28133	12.289	11.5906
1-362d	14490	6.11541	12.0898	11.8822
1-362c	14495	6.41886	11.0654	12.0042
1-362b	14500	6.15644	9.73227	11.4939
1-363	14520	6.08746	12.8996	13.2594
1-363e	14525	6.18547	13.5396	13.8269
1-363d	14530	6.35755	14.0017	14.125
1-363c	14535	6.34979	13.6556	14.13
1-363b	14540	7.41312	13.1679	13.7857
1-364	14560	6.43179	11.9212	12.0262
1-364e	14565	6.50954	10.4659	10.8421
1-364d	14570	6.24165	10.7924	11.5215
1-364c	14575	6.54782	11.0953	12.0963
1-364b	14580	6.45401	9.63461	11.4964
1-365	14600	6.1811	10.8676	12.6333
1-365e	14605	6.31596	11.6232	13.0642
1-365d	14610	6.24793	11.6981	12.6502
1-365c	14615	6.22033	11.7201	12.6091
1-365b	14620	5.98482	12.4121	13.1471
1-366	14640	6.70653	9.40231	10.7499
1-366e	14645	6.44112	9.25477	9.72489
1-366d	14650	6.57486	9.59246	10.014
1-366c	14655	6.33985	9.79315	10.4383
1-366b	14660	6.47037	9.38778	10.6282
1-367	14680	6.65978	10.2863	12.9537
1-367e	14685	6.79012	10.5862	12.4841
1-367d	14690	7.09455	11.116	12.1258
1-367c	14695	6.78568	12.2818	12.9321
1-367b	14700	6.60984	12.2079	12.569
1-368	14720	6.44841	9.68592	11.4901
1-368e	14725	6.71877	9.53528	11.5444
1-368d	14730	7.10507	10.4576	12.164
1-368c	14735	7.55796	11.37	12.8268
1-368b	14740	7.76301	11.8118	13.1243
1-369	14760	7.17991	10.5828	13.5087
1-369e	14765	7.14292	10.1805	13.2086
1-369d	14770	7.07682	9.5837	12.3805
1-369c	14775	7.09571	9.31061	11.8472
1-369b	14780	7.65821	9.69947	11.7081
1-370	14800	6.71727	9.53506	10.8993
1-370e	14805	6.44841	8.89918	9.49607
1-370d	14810	6.93463	9.05829	9.65682
1-370c	14815	6.63096	9.06966	9.94772
1-370b	14820	7.21917	9.38563	10.7913
1-371	14840	9.24555	12.1364	12.7998
1-371e	14845	8.82515	12.3682	12.8684
1-371d	14850	8.09101	12.3584	12.7003
1-371c	14855	7.36247	11.4228	11.918
1-371b	14860	6.79012	9.59723	10.4301
1-372	14880	7.68727	9.83324	11.919
1-372e	14885	7.88062	10.7382	12.1974
1-372d	14890	8.25583	11.0804	12.363
1-372c	14895	8.70736	11.5825	12.8848
1-372b	14900	9.05075	12.1762	13.189
1-373	14920	9.21216	11.1826	12.2258
1-373e	14925	9.39352	11.6464	12.472
1-373d	14930	9.02575	11.2577	12.4305
1-373c	14935	9.4068	10.8035	12.4242
1-373b	14940	9.60979	11.3317	12.7795
1-374	14960	10.4115	13.5429	13.2607
1-374e	14965	10.4349	13.7421	13.2236
1-374d	14970	10.1896	13.3742	12.9582
1-374c	14975	9.27303	11.9729	12.1108
1-374b	14980	9.23175	11.923	12.2985
1-375	15000	8.78826	10.9334	10.7755
1-375e	15005	9.1702	12.2695	12.0093
1-375d	15010	9.68456	12.6675	12.4126
1-375c	15015	9.69716	13.003	12.9334
1-375b	15020	8.75859	11.3997	11.7177
1-376	15040	9.48426	12.0935	12.1589
1-376e	15045	9.93746	12.8579	12.8942
1-376d	15050	9.58267	13.2239	13.0607
1-376c	15055	10.0412	13.0678	12.8687
1-376b	15060	9.10066	12.5214	12.6271
1-377	15080	10.0845	12.8257	12.7581
1-377e	15085	9.44547	12.6433	12.4964
1-377d	15090	8.46895	9.60568	9.11317
1-377c	15095	6.37313	8.75191	8.80449
1-377b	15100	7.56056	9.07652	9.47484
1-378	15120	8.35755	9.72433	10.7316
1-378e	15125	8.35562	9.86419	10.7661
1-378d	15130	8.43742	10.0604	11.1256
1-378c	15135	8.43279	10.7339	11.8013
1-378b	15140	8.07382	10.9253	12.1652
1-379	15160	8.53613	11.2065	11.3429
1-379e	15165	8.98868	11.5884	12.0039
1-379d	15170	9.26704	11.9939	12.3892
1-379c	15175	9.43231	11.9735	12.6122
1-379b	15180	8.54133	11.166	11.9435
1-380	15200	8.26782	9.54882	10.783
1-380e	15205	8.0945	9.57701	10.8782
1-380d	15210	7.89075	9.471	10.7672
1-380c	15215	6.40378	8.89415	8.95388
1-380b	15220	6.71273	8.82937	9.07146
1-381	15240	7.13042	9.08688	8.74709
1-381e	15245	6.90292	8.86316	8.64627
1-381d	15250	6.98743	8.84131	8.5686
1-381c	15255	7.97407	8.83112	8.52356
1-381b	15260	8.73846	9.48985	9.46467
1-382	15280	8.99183	11.265	10.9731
1-382e	15285	7.73694	10.9832	10.9026
1-382d	15290	7.52356	9.03127	9.62855
1-382c	15295	8.86453	9.50668	10.3656
1-382b	15300	9.06399	9.65483	10.9107
1-383	15320	8.80594	10.4388	10.1417
1-383e	15325	8.34576	10.7853	10.5267
1-383d	15330	8.08273	10.5698	10.4622
1-383c	15335	7.63343	9.58538	9.89077
1-383b	15340	7.96191	8.93926	10.4653
1-384	15360	8.39421	9.2751	11.3267
1-384e	15365	7.66057	9.08805	9.50007
1-384d	15370	7.56651	9.35658	10.0328
1-384c	15375	6.95803	8.91522	9.26496
1-384b	15380	7.35949	9.12298	9.43323
1-385	15400	7.34775	9.57175	9.59307
1-385e	15405	8.34478	9.89482	9.55714
1-385d	15410	8.72867	10.3394	9.46125
1-385c	15415	8.71576	10.3624	8.68338
1-385b	15420	8.22988	10.3835	8.41739
1-386	15440	9.34724	10.7393	8.73434
1-386e	15445	9.43902	10.5711	8.74035
1-386d	15450	9.49542	10.7861	8.79802
1-386c	15455	9.24291	10.8291	8.61552
1-386b	15460	7.87787	9.24451	8.27664
1-387	15480	7.69119	8.97505	8.0863
1-387e	15485	7.57236	8.56605	7.97154
1-387d	15490	7.68958	8.91489	8.20242
1-387c	15495	8.99529	9.45578	8.23467
1-387b	15500	8.65066	9.77461	8.32391
1-388	15520	7.76374	9.18349	8.70543
1-388e	15525	7.54944	9.4042	8.90755
1-388d	15530	7.28744	9.70833	8.59578
1-388c	15535	7.30679	9.53052	8.36536
1-388b	15540	6.39985	9.5835	8.30072
1-389	15560	6.82731	10.4077	8.69697
1-389e	15565	6.97728	10.9243	8.86419
1-389d	15570	6.94251	8.86316	8.43045
1-389c	15575	6.25418	8.78355	8.19859
1-389b	15580	6.36142	8.74782	8.28693
1-390	15600	9.24555	9.7411	8.43417
1-390e	15605	10.3418	10.1774	8.54431
1-390d	15610	10.4133	10.5599	8.68222

## Sheet: Normalized Signal
Probe ID	Normalized Signal (A1 amplification)	Normalized Signal (A2 amplification)	Normalized Signal (A3 amplification)
1-1	-0.880594	-0.622312	3.02546
1-1e	-1.04697	-0.620707	0.0133014
1-1d	-0.875424	-0.0642408	0.273471
1-1c	-1.1088	-0.206951	-0.241341
1-1b	-0.577693	-0.0879309	-0.0439685
1-2	0.0304138	5.00035	2.94593
1-2e	0.357728	5.77726	3.8843
1-2d	2.01186	6.07746	4.71819
1-2c	0.11367	5.97079	4.6359
1-2b	-0.803067	4.46185	3.93464
1-3	-0.484872	0.432119	1.32744
1-3e	-0.188926	1.65578	2.96559
1-3d	-0.890959	2.3753	3.44853
1-3c	-0.549372	3.69462	4.11683
1-3b	-0.688462	4.2065	4.44915
1-4	-0.573025	3.98528	3.99287
1-4e	-0.65907	3.17946	3.16117
1-4d	-0.793003	4.47404	2.94496
1-4c	1.1795	4.97947	3.378
1-4b	-0.596867	5.64004	4.07169
1-5	-0.381319	2.77901	2.51086
1-5e	-1.00302	1.29446	0.122311
1-5d	0.926276	3.28481	1.93082
1-5c	-0.368229	5.06971	3.86981
1-5b	0.223976	5.70082	4.6109
1-6	-0.235111	0.503844	0.10927
1-6e	-0.507599	-0.224812	0.239317
1-6d	-0.264394	-0.0607223	2.15272
1-6c	0.212933	0.249513	3.10024
1-6b	-0.762563	1.01246	3.85281
1-7	0.563928	1.54955	3.80492
1-7e	-0.071316	0.342212	1.33903
1-7d	-0.11533	0.592094	0.837893
1-7c	-0.333212	0.475404	0.382571
1-7b	0.402024	-0.0128923	0.390058
1-8	-0.071316	4.61779	5.29757
1-8e	-0.777971	4.79789	5.14971
1-8d	-0.372586	5.07425	5.42985
1-8c	-0.111334	3.73013	3.87794
1-8b	-0.943818	-0.119191	-0.0451805
1-9	-0.703046	3.77736	4.38057
1-9e	-0.493942	4.01018	4.79632
1-9d	-0.6447	2.96634	4.34644
1-9c	-1.05245	2.51258	3.61442
1-9b	-0.722604	1.20359	1.465
1-10	0.0304138	6.09266	5.73031
1-10e	0.40538	6.15864	5.75555
1-10d	0.0342179	5.68422	4.78496
1-10c	-0.20574	5.06176	4.53463
1-10b	-0.67351	3.96983	3.51677
1-11	-0.385695	3.49201	1.71007
1-11e	-0.260193	4.43135	2.52294
1-11d	1.62931	4.72046	3.22646
1-11c	-0.818688	4.4457	3.05156
1-11b	-0.813165	4.87978	2.78047
1-12	-0.176656	6.89898	5.18961
1-12e	-0.385695	5.95024	4.97937
1-12d	-0.480347	4.50987	3.98332
1-12c	-0.281641	4.5988	3.73952
1-12b	-0.56371	1.62263	1.10485
1-13	1.53827	6.21145	4.29449
1-13e	1.50561	6.59559	4.92376
1-13d	0.45588	7.05478	5.55338
1-13c	0.79843	6.96774	5.76775
1-13b	0.971479	6.25821	5.20096
1-14	-0.712809	0.987475	-0.235146
1-14e	2.35781	1.91824	0.287362
1-14d	0.492236	-0.366299	-0.481672
1-14c	1.92175	0.236525	-0.0145267
1-14b	2.21758	1.99985	1.19941
1-15	-0.143816	2.6547	1.93372
1-15e	-0.615736	-0.195867	-0.191638
1-15d	-0.960199	-0.300382	0.12481
1-15c	-1.01973	0.0901315	0.501849
1-15b	-0.965519	0.04961	1.17789
1-16	-0.471319	0.932842	3.005
1-16e	-0.526324	1.74537	3.28424
1-16d	-0.732879	0.657829	3.14208
1-16c	-0.611007	-0.0108838	-0.359589
1-16b	-0.912275	-0.165825	0.131286
1-17	-0.885772	-0.464982	1.10381
1-17e	-0.582368	-0.537419	-0.380013
1-17d	-0.928005	-0.159601	-0.427915
1-17c	-0.615736	0.139865	-0.0491431
1-17b	-0.611007	0.676547	0.230836
1-18	-0.201621	4.20716	3.27853
1-18e	-0.180741	5.02461	3.97557
1-18d	0.121063	5.48969	4.4315
1-18c	-0.0163219	5.77564	4.9284
1-18b	-0.425776	5.93471	4.92584
1-19	-0.611007	1.54346	1.7452
1-19e	-0.703046	1.42342	1.89313
1-19d	-0.435072	1.47311	1.90787
1-19c	-0.912275	2.63672	1.31264
1-19b	-0.949108	3.33284	1.52134
1-20	-0.390476	3.39376	0.360888
1-20e	-0.912275	4.69397	2.02054
1-20d	-0.573025	5.73907	3.30128
1-20c	-0.540132	6.38963	4.2399
1-20b	0.0685782	7.02868	4.64309
1-21	0.868917	7.89685	4.32177
1-21e	0.412387	7.3877	3.93239
1-21d	-0.235111	6.75145	3.76148
1-21c	-0.0163219	6.00535	3.30551
1-21b	-0.493942	5.90733	3.79431
1-22	-0.922752	3.33634	3.99158
1-22e	-0.65907	2.18012	3.79048
1-22d	-0.922752	1.75707	4.30041
1-22c	-0.890959	2.54511	5.04353
1-22b	-0.844131	3.21753	4.80655
1-23	-0.777971	4.99393	4.60591
1-23e	-0.363879	3.78026	3.23559
1-23d	-0.385695	3.24193	2.32358
1-23c	1.39122	1.0222	0.470899
1-23b	0.21651	0.862822	-0.0678963
1-24	-0.0993806	2.42628	0.91704
1-24e	0.807233	3.74456	1.76106
1-24d	-0.0240657	6.14302	2.79942
1-24c	-0.0121065	6.84517	3.20065
1-24b	-0.147855	7.1056	3.34641
1-25	-0.698177	4.98256	2.81051
1-25e	-0.844131	5.26287	3.32538
1-25d	-1.01973	1.66887	2.07232
1-25c	-0.649482	1.47065	1.62414
1-25b	-0.703046	2.50506	0.705201
1-26	-0.683616	6.44045	4.18431
1-26e	-0.954407	6.41414	4.14147
1-26d	-0.654272	6.39979	4.45339
1-26c	-1.0306	4.57103	4.17546
1-26b	-0.53092	3.97327	2.39814
1-27	-0.517155	1.16266	0.938258
1-27e	-0.213995	0.352837	1.04434
1-27d	-0.359535	0.21384	1.1791
1-27c	-0.0121065	-0.291391	-0.155025
1-27b	-0.732879	-0.521968	-0.364354
1-28	1.35446	1.23398	2.50933
1-28e	-1.02516	1.821	3.11938
1-28d	-1.4806	2.06689	1.07091
1-28c	-0.901361	1.40647	0.254137
1-28b	-1.16003	-1.02504	-0.835778
1-29	-1.21216	-0.622312	-0.642806
1-29e	-0.703046	-0.434236	-0.337086
1-29d	-0.808112	-0.0446427	0.311876
1-29c	-0.573025	0.0387898	0.508253
1-29b	-0.461909	0.496009	0.694982
1-30	-1.06393	1.91824	1.7522
1-30e	-0.777971	2.69311	2.22318
1-30d	-0.849247	3.03912	2.18572
1-30c	-1.23539	2.92016	1.93437
1-30b	-0.917509	1.78892	0.901449
1-31	-0.954407	0.876566	0.472397
1-31e	-0.00824759	1.28446	0.224035
1-31d	-0.639925	1.53746	0.164748
1-31c	-0.471319	2.05185	0.305698
1-31b	-0.885772	3.16689	1.16865
1-32	1.6958	3.67447	2.97718
1-32e	1.95813	2.78858	2.50235
1-32d	2.43746	2.71429	2.01425
1-32c	2.50678	2.20417	1.22771
1-32b	2.70215	2.38605	1.32542
1-33	1.77817	0.612272	1.5037
1-33e	3.41683	2.199	1.90948
1-33d	4.22691	3.14642	2.28904
1-33c	3.86111	4.17754	2.12406
1-33b	4.92903	4.7691	2.86789
1-34	6.98541	4.96413	4.14516
1-34e	5.63579	4.16463	3.45243
1-34d	5.19232	3.86028	2.95154
1-34c	5.10389	4.06318	2.4911
1-34b	4.06448	4.57779	2.94555
1-35	0.469043	0.789508	0.818403
1-35e	0.633647	0.94369	1.18529
1-35d	1.09223	0.924712	1.58365
1-35c	0.985308	0.97536	1.86559
1-35b	1.54513	0.873537	2.33445
1-36	4.80925	4.936	3.4966
1-36e	5.86685	5.37528	3.60511
1-36d	6.21674	5.773	4.12069
1-36c	5.49335	5.31906	4.03357
1-36b	4.9016	4.24713	3.44892
1-37	3.64164	5.14786	3.59298
1-37e	2.28666	5.04446	3.27896
1-37d	0.241754	2.34574	1.1355
1-37c	-0.484872	1.06034	-0.29791
1-37b	0.75673	2.41505	1.35799
1-38	4.47266	3.80558	4.26482
1-38e	4.68926	4.43148	4.34805
1-38d	4.46405	5.27758	4.49156
1-38c	3.87905	4.81389	3.35066
1-38b	2.65164	4.10751	1.71899
1-39	5.05265	4.64338	3.09433
1-39e	4.96568	4.67052	3.21734
1-39d	3.29137	2.98679	2.07438
1-39c	1.59764	2.93834	1.73832
1-39b	1.42732	3.28324	1.7032
1-40	3.60264	0.636519	1.76395
1-40e	4.67966	0.890226	3.17632
1-40d	4.93785	0.923837	3.62763
1-40c	4.03769	0.985452	4.19095
1-40b	3.59338	0.502769	4.35281
1-41	4.68046	3.40822	4.09888
1-41e	5.57052	3.89596	4.35762
1-41d	4.54998	4.74345	4.3311
1-41c	4.17692	4.25379	3.71797
1-41b	4.60154	4.44077	4.0134
1-42	4.02673	4.93044	4.35561
1-42e	1.95215	3.96379	2.92923
1-42d	-0.0954067	-0.357668	-0.0407997
1-42c	-0.11533	-0.295732	0.067696
1-42b	0.212933	-0.370786	0.342794
1-43	0.0988279	-0.340525	0.703885
1-43e	-0.0556009	0.248998	0.273471
1-43d	0.851386	0.401403	0.0478631
1-43c	0.209351	0.597048	0.135612
1-43b	0.630539	0.757541	0.174587
1-44	0.291605	-0.131036	2.09772
1-44e	0.350902	-0.092119	1.87119
1-44d	0.720201	0.125301	1.35419
1-44c	1.61128	1.86096	2.28979
1-44b	1.75232	0.230744	2.83657
1-45	1.62264	0.966894	3.54316
1-45e	0.0610529	-0.0106007	2.02792
1-45d	2.24872	-0.304051	-0.13452
1-45c	1.12424	0.153279	1.10798
1-45b	3.29402	1.64848	2.57044
1-46	2.49836	4.21769	3.0447
1-46e	3.88321	3.04566	2.62723
1-46d	3.08985	-0.105308	1.61315
1-46c	4.33347	0.666217	1.90693
1-46b	4.53067	1.53946	3.00123
1-47	3.05408	3.33557	3.51344
1-47e	2.27239	2.94866	2.98431
1-47d	0.753477	2.00288	1.84774
1-47c	0.744513	3.04085	2.35538
1-47b	-0.00824759	0.762093	1.19506
1-48	2.81112	2.56816	4.12714
1-48e	4.28336	3.92564	4.87853
1-48d	4.84896	4.58274	5.58721
1-48c	5.96059	5.23058	5.78118
1-48b	6.12101	5.79497	5.58594
1-49	4.10273	5.1134	4.96547
1-49e	2.52177	3.38344	3.92343
1-49d	2.18795	2.90493	3.95417
1-49c	3.08033	2.99087	4.04327
1-49b	1.35446	2.57176	3.67619
1-50	-0.885772	1.66992	3.36156
1-50e	-0.828839	2.96126	4.09023
1-50d	-0.53092	2.82569	4.82807
1-50c	-0.865113	3.03148	4.86449
1-50b	-0.209864	2.6253	4.76131
1-51	-0.2686	0.0979907	1.45058
1-51e	-0.601573	0.624535	3.46486
1-51d	-0.634725	0.802884	4.54194
1-51c	-0.554425	0.482436	5.1222
1-51b	-0.732879	1.21982	5.65498
1-52	-0.683616	5.6052	6.01046
1-52e	-0.880594	5.33169	5.50567
1-52d	-0.260193	3.32353	3.9821
1-52c	-0.526324	1.06629	1.96954
1-52b	-0.131731	0.518137	1.48132
1-53	-0.703046	0.829171	2.48501
1-53e	-0.620471	0.78578	3.24525
1-53d	-0.11533	1.46767	3.56684
1-53c	-0.160375	5.32841	4.09414
1-53b	-0.180741	6.26734	4.92989
1-54	0.765657	6.4309	5.09187
1-54e	0.371333	5.88859	4.76935
1-54d	0.147128	6.19605	5.33253
1-54c	-0.193027	5.39629	4.9178
1-54b	-0.452936	3.08265	4.71548
1-55	-0.498487	2.6693	4.03017
1-55e	-0.762563	1.97864	3.9754
1-55d	-0.668689	1.94376	4.39889
1-55c	-0.683616	2.23085	5.06845
1-55b	-0.828839	1.91904	5.46557
1-56	-0.813165	-0.258467	1.5157
1-56e	-0.625215	-0.346673	0.869128
1-56d	-0.559064	0.294973	2.16872
1-56c	-0.798031	1.36156	3.23425
1-56b	-0.663876	4.49727	5.13338
1-57	-0.839025	7.11115	6.64441
1-57e	-0.85437	6.87832	6.44461
1-57d	-1.13687	6.77024	6.44074
1-57c	-0.747684	4.85752	6.14759
1-57b	-1.01973	3.16165	5.12073
1-58	-0.160375	5.94941	5.27394
1-58e	-0.484872	6.12198	5.7763
1-58d	-0.668689	6.09161	6.02882
1-58c	-0.880594	4.46284	6.13776
1-58b	-0.992258	3.55179	6.09962
1-59	-0.912275	1.61112	2.37658
1-59e	-0.787984	1.78521	2.30911
1-59d	-0.251808	1.49881	3.41298
1-59c	-0.302859	2.91064	4.84551
1-59b	-0.435072	4.949	5.58042
1-60	-0.601573	6.51133	5.65097
1-60e	-0.943818	4.25756	4.47946
1-60d	-0.949108	1.56414	3.30306
1-60c	-0.85437	1.75952	4.02403
1-60b	-0.457419	2.25843	4.60829
1-61	-0.350866	7.46063	6.56291
1-61e	-0.307121	7.41309	6.88541
1-61d	-0.707924	7.45511	6.79548
1-61c	-1.01432	6.54854	6.22366
1-61b	-0.949108	4.63397	6.17973
1-62	-0.346148	4.4453	5.87693
1-62e	-0.965519	4.79892	5.49837
1-62d	-0.439528	5.19551	5.49292
1-62c	-0.582368	2.89158	4.27774
1-62b	1.62709	1.24381	4.00856
1-63	1.32977	3.09596	4.34349
1-63e	1.12424	3.28585	4.90894
1-63d	0.702042	3.19972	5.51063
1-63c	0.121063	3.51952	5.58018
1-63b	-0.285873	1.52718	5.46268
1-64	-0.976186	1.07015	2.77538
1-64e	-1.22957	0.707779	2.31817
1-64d	-0.717703	-0.818581	-0.876846
1-64c	-1.11439	-0.0077467	0.0568807
1-64b	-1.02516	2.37889	3.41557
1-65	-0.625215	5.0872	5.78954
1-65e	-0.32462	5.07037	5.3008
1-65d	-0.818688	3.00679	3.30085
1-65c	-0.688462	2.25367	3.48721
1-65b	-0.688462	1.35839	3.14435
1-66	-0.0752578	7.51826	6.01023
1-66e	-0.298603	7.70346	6.13786
1-66d	-0.123701	7.62392	5.94586
1-66c	-0.11533	7.8472	5.54031
1-66b	-0.160375	7.20402	5.04639
1-67	1.07865	7.3589	5.54565
1-67e	1.16395	7.10366	5.72977
1-67d	1.38378	6.26261	5.86194
1-67c	1.62931	6.51707	6.43427
1-67b	0.807233	4.9555	5.77656
1-68	1.04343	3.91268	2.49784
1-68e	0.176591	1.89504	2.29948
1-68d	-0.412489	0.978563	2.75675
1-68c	-0.346148	0.330819	1.72551
1-68b	-0.239277	-0.0813988	1.45421
1-69	-0.727961	0.796392	3.49771
1-69e	-0.772978	1.83352	4.65761
1-69d	-0.507599	2.3134	5.45616
1-69c	-0.209864	2.91016	6.04938
1-69b	-0.443991	2.4403	6.21144
1-70	-1.01432	-0.771623	0.426072
1-70e	-0.880594	-0.0864565	2.76613
1-70d	-0.917509	0.737343	4.18416
1-70c	-1.20009	1.47091	5.06038
1-70b	-0.683616	2.10715	5.64477
1-71	-0.772978	5.6541	7.1615
1-71e	-0.712809	6.19854	7.45036
1-71d	-0.803067	6.40437	7.53653
1-71c	-0.849247	6.59382	7.63827
1-71b	-0.587051	5.52388	7.24292
1-72	0.488976	4.66627	5.93898
1-72e	-0.762563	4.47222	5.92553
1-72d	-0.0121065	3.86637	5.87603
1-72c	-0.443991	3.76546	5.79082
1-72b	0.0456008	3.04147	4.87498
1-73	-0.639925	0.453666	3.16985
1-73e	-0.737806	0.734079	4.4509
1-73d	-0.135753	2.27021	6.03513
1-73c	0.683494	3.41286	6.64508
1-73b	-0.15595	4.11409	6.85148
1-74	-0.997635	3.01157	4.79995
1-74e	-1.31272	1.78849	5.9418
1-74d	-1.1088	1.6116	6.27354
1-74c	-0.981534	0.893229	6.11403
1-74b	-1.12561	1.01708	6.32261
1-75	-0.489404	2.29498	5.72441
1-75e	0.018625	2.25282	5.92667
1-75d	-0.350866	3.7173	6.5871
1-75c	0.330017	4.1562	6.94529
1-75b	-1.00891	4.69188	7.08801
1-76	-0.981534	4.52369	6.80722
1-76e	-1.04697	2.67564	6.86443
1-76d	-1.08603	0.508198	6.53992
1-76c	-1.17713	0.642772	6.26616
1-76b	-1.06944	0.973673	6.25226
1-77	-0.22642	-0.24579	1.70694
1-77e	-0.47583	-0.341231	-0.323169
1-77d	-0.591742	0.059005	0.546564
1-77c	-0.654272	0.70035	0.81891
1-77b	-0.000544849	2.04567	2.73305
1-78	-0.53092	6.32292	6.96046
1-78e	-0.611007	6.41131	7.05213
1-78d	-0.67351	4.94832	6.48556
1-78c	-0.615736	2.58859	5.61034
1-78b	0.018625	2.57248	5.79477
1-79	1.32485	4.52925	4.07157
1-79e	0.0610529	4.84595	4.47157
1-79d	0.106258	5.08804	4.59901
1-79c	0.512014	5.61789	5.48582
1-79b	-0.466406	5.75638	6.01618
1-80	-0.712809	4.60609	5.83223
1-80e	-0.698177	2.19732	4.46843
1-80d	-0.823759	0.840994	4.11386
1-80c	-0.798031	0.891291	3.77761
1-80b	-0.992258	1.88042	3.11332
1-81	-0.787984	3.61405	5.32709
1-81e	-0.782974	3.52134	5.17218
1-81d	-0.777971	1.10795	3.51883
1-81c	-0.717703	-0.160549	2.05469
1-81b	-0.703046	-0.124352	2.09952
1-82	-0.493942	3.70596	2.09411
1-82e	-0.703046	4.17803	2.37853
1-82d	-0.452936	2.92803	2.25757
1-82c	-0.549372	1.16235	1.37424
1-82b	-0.6447	0.110888	0.366256
1-83	-0.634725	0.719034	1.78952
1-83e	-0.912275	1.09343	2.43196
1-83d	-1.05843	0.573355	2.45436
1-83c	-1.24708	0.455672	3.26033
1-83b	-1.31926	0.644187	3.53179
1-84	-1.13123	0.512308	4.06303
1-84e	-0.521736	1.18392	3.77549
1-84d	-0.302859	1.77983	3.83012
1-84c	-0.844131	2.35473	3.3014
1-84b	-0.808112	1.97083	3.72958
1-85	0.729512	2.51175	2.30044
1-85e	-0.461909	2.23249	2.3073
1-85d	-0.712809	2.56614	2.78138
1-85c	-0.180741	2.67849	3.04944
1-85b	-0.870264	2.93266	3.10463
1-86	-0.823759	4.67583	5.48276
1-86e	-0.933267	4.10206	5.56092
1-86d	-0.484872	2.23292	5.158
1-86c	-0.639925	2.02372	3.82925
1-86b	0.391931	2.27097	3.49335
1-87	0.646328	3.2478	5.03303
1-87e	0.202175	3.35181	4.35127
1-87d	0.729512	3.26307	4.26043
1-87c	0.595848	1.96845	2.03042
1-87b	-0.591742	2.83951	2.21656
1-88	-0.762563	6.03084	5.63902
1-88e	-0.890959	6.24922	5.76486
1-88d	-0.986891	4.71605	4.87774
1-88c	-0.833928	3.51357	4.51505
1-88b	-0.823759	2.83502	4.17701
1-89	-0.20574	7.14329	6.44658
1-89e	0.0148009	7.79328	6.79122
1-89d	-0.139782	8.10355	6.93694
1-89c	-0.0595219	8.07536	7.00922
1-89b	-0.363879	7.91597	6.78241
1-90	-0.127713	5.77108	6.26913
1-90e	-0.34183	6.45237	6.52244
1-90d	-0.239277	6.67039	6.7791
1-90c	0.633647	6.62231	6.68031
1-90b	0.212933	6.21187	6.33726
1-91	-0.484872	1.9582	3.07853
1-91e	-0.333212	-0.769035	-0.239552
1-91d	-0.859503	-0.813278	-0.341287
1-91c	-0.970847	-0.163953	2.46574
1-91b	-0.649482	0.416947	4.12139
1-92	-0.688462	1.85907	5.53726
1-92e	-0.471319	1.05565	2.91184
1-92d	-0.767539	1.719	2.51686
1-92c	-0.707924	2.67815	2.86624
1-92b	-0.625215	3.04923	3.5049
1-93	-0.44846	1.58412	3.97164
1-93e	-1.15383	2.01851	3.68152
1-93d	-0.435072	2.21552	2.87997
1-93c	-0.767539	3.52976	4.02115
1-93b	-0.620471	3.05029	4.093
1-94	-0.573025	0.301997	1.90439
1-94e	-0.143816	1.06855	3.12433
1-94d	-0.6447	1.66503	3.60759
1-94c	-0.119331	2.93473	4.00379
1-94b	0.726229	4.48846	4.57931
1-95	0.630539	5.62851	5.25252
1-95e	1.90542	5.75131	4.98577
1-95d	1.60681	6.88347	6.10583
1-95c	2.83812	7.35155	6.73055
1-95b	3.06095	7.90156	7.11673
1-96	-0.218131	3.56355	4.7023
1-96e	-0.243448	1.28846	4.49289
1-96d	-0.0163219	2.03889	4.85164
1-96c	0.0873082	3.09655	5.41127
1-96b	0.169335	3.54543	5.59996
1-97	-0.147855	0.916358	3.14657
1-97e	-0.0396143	0.816909	3.62768
1-97d	-0.176656	0.717866	4.09718
1-97c	-0.0435142	1.40687	5.01193
1-97b	-0.0752578	1.93053	5.14047
1-98	0.248835	2.36704	5.05381
1-98e	0.897735	3.45429	5.85944
1-98d	2.03749	4.46852	6.24902
1-98c	2.23228	5.08359	6.51374
1-98b	2.17689	5.46406	6.64409
1-99	2.30103	5.67084	5.90641
1-99e	3.0954	6.09846	6.26762
1-99d	2.34023	5.86939	5.82581
1-99c	0.642952	4.26191	3.8774
1-99b	0.485713	4.74307	4.11632
1-100	-0.606286	-0.415677	1.21969
1-100e	0.579787	1.69744	3.80816
1-100d	1.60905	4.02261	5.36413
1-100c	2.2341	5.18909	6.27395
1-100b	2.41864	5.16352	6.5703
1-101	1.97219	4.67382	6.286
1-101e	1.72859	4.81768	6.35043
1-101d	1.58414	4.89064	6.32022
1-101c	0.789601	4.15552	5.16045
1-101b	0.892045	4.74248	5.13178
1-102	-0.399262	5.51663	6.14951
1-102e	-0.727961	3.27645	6.02651
1-102d	-0.466406	2.68703	4.67961
1-102c	-0.381319	4.48706	5.14225
1-102b	-0.747684	5.25457	6.1215
1-103	-0.143816	5.656	4.58878
1-103e	-0.213995	6.01239	4.38508
1-103d	-0.498487	5.85725	4.59668
1-103c	-0.634725	6.51156	5.22757
1-103b	-0.164437	4.3486	3.79608
1-104	-0.498487	0.762842	1.28168
1-104e	-0.606286	-0.474849	-0.378123
1-104d	-0.164437	-0.469712	-0.134932
1-104c	-0.517155	-0.0292718	0.498032
1-104b	-0.443991	0.31791	1.15773
1-105	-0.091438	0.456555	0.965982
1-105e	-0.390476	0.363633	1.31097
1-105d	-0.235111	0.192424	1.44004
1-105c	-0.071316	0.109272	1.36217
1-105b	-0.737806	0.803067	2.09591
1-106	-0.394866	3.67475	3.38728
1-106e	-0.230573	3.20849	2.63142
1-106d	-0.337518	3.21667	2.66255
1-106c	-0.53092	2.79011	1.76294
1-106b	-0.865113	3.2548	2.11326
1-107	-0.260193	3.82725	4.51621
1-107e	0.176591	2.1191	3.72769
1-107d	-0.535522	1.14641	2.62329
1-107c	-0.737806	0.568111	1.268
1-107b	-0.363879	0.253472	0.572864
1-108	0.0723336	4.13345	2.81881
1-108e	-0.0993806	4.07925	2.41393
1-108d	-0.235111	3.57941	1.09775
1-108c	-0.328913	1.1233	-0.583024
1-108b	-0.591742	-0.158069	-0.689829
1-109	-0.18483	1.24746	-0.133283
1-109e	0.295089	2.14069	0.480397
1-109d	0.038017	1.87271	1.02502
1-109c	1.05154	2.43929	1.57709
1-109b	0.270297	2.96442	2.04606
1-110	0.515249	3.28024	2.77446
1-110e	0.475901	3.50743	3.2604
1-110d	0.361135	3.30612	3.0946
1-110c	-0.320333	2.57521	2.50857
1-110b	-0.757595	-0.835378	-0.951424
1-111	-0.777971	-0.583853	-0.405503
1-111e	-0.512581	1.19567	0.613125
1-111d	-0.787984	2.82726	2.26184
1-111c	1.18208	3.66334	2.92514
1-111b	-0.32462	3.99753	3.50628
1-112	0.512014	4.65981	2.76231
1-112e	0.0835716	4.6222	2.82419
1-112d	0.259746	5.1884	3.06891
1-112c	0.128772	3.55277	1.85435
1-112b	0.741519	4.05265	2.23189
1-113	0.71416	4.45584	1.97547
1-113e	0.495492	4.45508	2.36957
1-113d	0.750492	3.2326	1.41405
1-113c	-0.209864	2.28336	0.895589
1-113b	-0.209864	0.130606	-0.499955
1-114	-0.507599	3.28781	2.96181
1-114e	-0.355197	3.85988	3.6092
1-114d	-0.376949	3.95959	3.87164
1-114c	-0.722604	3.46316	3.75247
1-114b	-0.412489	2.08955	2.75008
1-115	-0.582368	-0.537419	-0.256881
1-115e	-0.255998	-0.788431	-0.399716
1-115d	-0.981534	-0.496575	-0.106001
1-115c	-0.47583	-0.360086	-0.0795627
1-115b	-0.350866	-0.639409	-0.362438
1-116	-0.582368	-0.189571	-0.285189
1-116e	0.0148009	-0.379133	-0.295613
1-116d	-0.251808	0.47451	0.698403
1-116c	-0.29011	0.737136	1.33701
1-116b	-0.2686	0.755081	1.42281
1-117	-0.885772	-0.950355	-0.349717
1-117e	-0.439528	0.113563	1.83847
1-117d	-0.933267	0.709531	2.68408
1-117c	-0.639925	1.21359	3.0897
1-117b	-0.654272	1.73875	3.34713
1-118	-0.526324	-0.0131757	0.71844
1-118e	-0.596867	-0.387486	-0.0667049
1-118d	-0.0792048	-0.36319	0.0788125
1-118c	-0.18483	-0.20538	0.461055
1-118b	0.132453	0.523502	1.63333
1-119	-1.00891	2.85849	4.52253
1-119e	-0.890959	-0.0861617	0.945789
1-119d	-0.20574	-0.487688	-0.271626
1-119c	-0.559064	-0.436044	0.259833
1-119b	-0.517155	1.55241	2.83522
1-120	-1.00891	2.34176	4.68701
1-120e	-0.917509	-0.244477	3.97439
1-120d	-0.752635	0.0570702	2.56193
1-120c	-0.693315	1.22692	2.39071
1-120b	-0.917509	0.753183	2.45927
1-121	2.33673	2.09392	3.13798
1-121e	-0.394866	2.89552	4.02477
1-121d	-0.693315	3.63034	4.87955
1-121c	-0.890959	3.97623	5.21322
1-121b	-0.722604	4.25247	5.54514
1-122	-0.65907	6.13934	6.13264
1-122e	-0.00824759	6.34582	6.09657
1-122d	-0.606286	6.17416	5.73321
1-122c	1.07865	4.43847	4.35261
1-122b	1.42732	3.97351	3.75247
1-123	-0.302859	3.44213	3.24544
1-123e	0.0531652	0.743079	0.512048
1-123d	-0.512581	0.16606	0.961917
1-123c	-0.954407	0.850941	2.34975
1-123b	-0.787984	1.22515	3.27816
1-124	-0.981534	3.1921	4.01063
1-124e	-0.577693	3.76626	3.95157
1-124d	-0.471319	4.86971	4.71805
1-124c	0.627428	6.60175	5.79563
1-124b	0.929089	7.15186	6.35924
1-125	0.136128	8.01355	6.90896
1-125e	0.398663	7.44395	6.89097
1-125d	0.646328	5.72315	6.22113
1-125c	-0.131731	5.37694	6.23421
1-125b	0.354317	4.96138	5.17188
1-126	-0.65907	5.07364	5.93039
1-126e	-1.0415	5.03871	5.81706
1-126d	-0.844131	3.57385	4.49342
1-126c	-1.17713	1.8072	2.58789
1-126b	-1.11439	2.16095	3.71656
1-127	-1.21795	0.763982	3.94364
1-127e	-0.870264	1.006	3.56408
1-127d	-0.722604	0.511218	2.6274
1-127c	-0.698177	-0.206951	0.500376
1-127b	-0.782974	0.252243	0.648751
1-128	-0.0201913	2.26217	3.11883
1-128e	-0.582368	2.42161	3.46906
1-128d	-1.05245	2.99133	3.26159
1-128c	-0.986891	3.57065	3.40261
1-128b	-0.693315	4.19512	2.92734
1-129	-0.471319	4.18019	1.69795
1-129e	-0.772978	3.44073	1.56759
1-129d	-0.629966	3.29901	1.80698
1-129c	-0.591742	2.41419	1.55008
1-129b	-0.698177	1.84247	1.675
1-130	-1.20009	0.1213	0.120133
1-130e	-0.859503	-0.0633672	0.072545
1-130d	-1.00302	0.319097	0.472397
1-130c	-1.04697	0.34008	0.921458
1-130b	-0.880594	0.609817	1.4906
1-131	-0.906576	1.25358	4.84699
1-131e	-0.65907	1.86127	5.19746
1-131d	-0.698177	1.87437	4.77955
1-131c	-0.859503	1.5437	2.55506
1-131b	-0.901361	0.946269	1.27581
1-132	-0.412489	0.880486	2.05099
1-132e	0.0988279	1.94768	2.51314
1-132d	0.652508	2.60272	2.66737
1-132c	0.630539	2.72446	1.72609
1-132b	0.567107	2.75751	2.60346
1-133	0.686547	5.19716	5.76386
1-133e	1.05963	5.91726	6.40569
1-133d	1.87044	6.6881	6.74649
1-133c	1.62041	6.84859	6.8305
1-133b	2.53326	7.37653	6.87385
1-134	1.71999	8.15359	7.53619
1-134e	1.52198	7.60639	7.44802
1-134d	0.038017	6.85336	7.03641
1-134c	-0.50304	3.9532	6.20981
1-134b	0.364539	1.02056	4.03001
1-135	-0.901361	-0.435301	-0.0250744
1-135e	-0.912275	-0.677018	0.422393
1-135d	-0.992258	-0.551486	0.512911
1-135c	-1.28888	-0.71079	0.505054
1-135b	-1.09158	-0.741378	0.802662
1-136	-0.859503	3.56656	1.63085
1-136e	-0.818688	4.66768	1.90787
1-136d	-0.933267	5.46852	2.10861
1-136c	-0.880594	6.49006	2.83792
1-136b	-0.970847	6.87821	3.39668
1-137	-0.606286	5.39351	4.38467
1-137e	-0.823759	4.92519	4.73389
1-137d	-0.732879	5.13582	5.28943
1-137c	-0.772978	5.27154	5.49678
1-137b	-0.906576	5.30631	5.53805
1-138	-0.620471	0.12317	1.21911
1-138e	-0.425776	0.790079	0.754592
1-138d	-0.277416	1.27514	0.71223
1-138c	-0.568364	3.18698	1.10986
1-138b	-0.629966	4.79907	2.08082
1-139	-0.615736	7.05226	4.18254
1-139e	-0.803067	6.5916	4.29162
1-139d	-0.717703	6.10995	4.52275
1-139c	-0.737806	6.6321	4.77363
1-139b	-0.416912	7.00343	4.89693
1-140	-0.127713	6.95424	6.24577
1-140e	-0.0435142	7.00422	6.50892
1-140d	-0.311777	6.4518	6.09649
1-140c	-0.307121	6.19511	5.79805
1-140b	-0.47583	5.04595	5.33878
1-141	0.139799	7.11381	3.70777
1-141e	0.695688	8.19711	4.9711
1-141d	0.479175	8.40309	5.77363
1-141c	1.13761	8.41214	6.21
1-141b	0.889197	8.41214	6.21877
1-142	-0.11533	7.6682	4.49838
1-142e	-0.596867	7.3497	4.10105
1-142d	0.0266049	7.22044	4.41786
1-142c	0.839817	7.02816	4.79862
1-142b	0.557271	7.15092	5.20305
1-143	0.169335	6.431	4.32062
1-143e	0.252369	6.18641	3.96499
1-143d	-0.0516851	5.39365	3.7388
1-143c	0.154438	2.49407	1.21146
1-143b	-0.554425	-0.0589523	-0.0539026
1-144	-0.385695	1.6074	3.96728
1-144e	-0.363879	1.85263	4.40332
1-144d	-0.071316	2.06331	4.5962
1-144c	-0.277416	0.888811	3.5094
1-144b	-0.828839	0.0901315	1.77936
1-145	-0.180741	0.20595	2.45426
1-145e	-0.193027	-0.07457	3.10785
1-145d	-0.294354	0.276193	4.20229
1-145c	-0.111334	0.695063	4.47074
1-145b	-0.00824759	0.798063	4.33591
1-146	-0.466406	0.489461	3.49732
1-146e	0.79843	-0.113147	0.701017
1-146d	-0.457419	-0.466065	-0.214572
1-146c	1.6738	2.20242	2.51381
1-146b	4.32713	6.1779	5.47246
1-147	4.47181	7.45472	6.92814
1-147e	1.91772	6.0969	6.23669
1-147d	1.1108	5.73843	6.25245
1-147c	0.926276	5.79609	6.37619
1-147b	0.234655	4.24748	6.02804
1-148	0.586107	5.30582	5.8813
1-148e	0.917819	6.15197	6.7399
1-148d	1.57263	6.4433	6.91526
1-148c	1.93198	6.95438	7.12935
1-148b	1.71548	6.65761	6.96606
1-149	0.883231	3.71219	5.92617
1-149e	0.512014	3.19993	5.62451
1-149d	0.7837	3.26818	5.28947
1-149c	-0.0357195	2.78499	5.01167
1-149b	0.333456	2.13261	4.96637
1-150	0.091379	2.29898	2.74958
1-150e	-0.53092	3.58096	3.69103
1-150d	-0.394866	4.23697	4.56205
1-150c	-0.421341	4.50335	5.56764
1-150b	-0.615736	3.44498	5.61864
1-151	0.833751	4.81803	6.21128
1-151e	1.72644	6.49541	6.76266
1-151d	1.98422	6.96135	6.79803
1-151c	2.13359	7.38188	7.10243
1-151b	2.39783	7.67911	7.28346
1-152	0.350902	4.94213	5.8889
1-152e	1.08957	5.32785	6.14971
1-152d	0.866046	5.31234	6.29826
1-152c	0.871785	5.18865	6.37444
1-152b	0.425744	3.99884	5.64669
1-153	-0.390476	0.662827	3.36192
1-153e	-0.209864	1.19926	4.05247
1-153d	-0.247625	0.831354	3.72036
1-153c	-0.493942	1.08438	3.2105
1-153b	-0.328913	1.51507	3.39493
1-154	0.183829	1.67469	4.24814
1-154e	0.295089	1.12175	3.99579
1-154d	0.371333	0.6805	3.54069
1-154c	-0.218131	0.379493	3.6574
1-154b	-0.517155	0.382957	3.71261
1-155	0.75673	0.831912	3.93883
1-155e	2.04908	2.69163	4.82754
1-155d	2.48824	4.67204	5.54488
1-155c	2.35955	5.0375	5.82543
1-155b	1.91974	5.21745	5.76772
1-156	1.40563	3.91514	5.88714
1-156e	2.96375	4.61086	6.18149
1-156d	2.93788	5.33726	6.59059
1-156c	3.05121	5.89202	6.76718
1-156b	2.9866	5.61515	6.39657
1-157	0.323127	2.61871	4.62426
1-157e	-0.111334	2.32821	4.53654
1-157d	-0.222272	1.41569	3.62394
1-157c	0.429074	2.07629	4.17761
1-157b	0.830845	2.47243	4.63218
1-158	1.016	2.63241	4.35834
1-158e	1.00755	2.49535	4.65758
1-158d	1.42495	2.87459	5.39392
1-158c	1.69363	3.38689	5.84595
1-158b	1.03777	1.59883	5.28125
1-159	-0.568364	-0.78368	-0.204997
1-159e	0.091379	-0.766914	0.2076
1-159d	-0.56371	0.224468	1.80344
1-159c	-0.350866	1.75373	3.2592
1-159b	-0.457419	1.93206	3.50879
1-160	-0.683616	1.08707	3.71768
1-160e	0.0304138	1.44653	3.48533
1-160d	-0.403665	3.23356	4.63484
1-160c	-0.294354	4.85559	6.07102
1-160b	0.018625	5.63385	6.46939
1-161	-0.549372	0.393126	1.77908
1-161e	-0.197508	-0.812844	0.0297251
1-161d	-0.752635	-0.738832	-0.508151
1-161c	-1.16572	-0.586966	-0.240903
1-161b	-0.712809	-0.515217	-0.0207775
1-162	-0.285873	-0.128595	1.27808
1-162e	-0.452936	-0.172351	1.09229
1-162d	-0.452936	-0.265648	0.622442
1-162c	-0.368229	-0.0074641	1.11214
1-162b	-0.654272	2.80929	4.76859
1-163	-0.164437	4.32186	5.9579
1-163e	-0.606286	0.184952	3.96588
1-163d	-0.890959	0.0727143	3.97624
1-163c	-0.992258	0.0115767	3.76171
1-163b	-0.67351	0.0412943	3.76954
1-164	-0.320333	0.924712	4.71908
1-164e	-1.09714	1.08278	4.95882
1-164d	-0.294354	-0.0269602	4.1606
1-164c	-0.452936	-0.336784	3.26604
1-164b	0.429074	1.17772	3.69192
1-165	-0.493942	3.69265	4.85451
1-165e	-0.302859	-0.102604	1.91839
1-165d	-0.298603	0.0779	2.18789
1-165c	-0.390476	-0.104091	2.27441
1-165b	-0.328913	-0.167671	2.19439
1-166	-0.949108	2.39832	3.68574
1-166e	-1.29482	3.73187	5.06392
1-166d	-1.03605	4.20653	5.89673
1-166c	-0.649482	4.01923	5.96401
1-166b	-1.05245	4.50266	6.52678
1-167	-0.986891	5.08836	6.91594
1-167e	-1.17713	4.922	6.36904
1-167d	-0.091438	4.75715	6.49125
1-167c	-0.281641	4.3053	6.41802
1-167b	-0.554425	3.60554	6.10404
1-168	-0.85437	5.36668	5.89063
1-168e	-0.634725	2.62501	5.08868
1-168d	-0.0396143	2.99329	5.85509
1-168c	0.308984	4.63107	6.41306
1-168b	-0.363879	5.35068	6.37371
1-169	-0.368229	4.57059	5.67181
1-169e	-0.32462	4.08276	5.58898
1-169d	0.0227911	3.95592	5.40644
1-169c	-0.0752578	2.01328	3.97936
1-169b	1.03777	0.864435	1.98879
1-170	-0.285873	6.52485	6.52668
1-170e	-0.559064	6.62601	6.52431
1-170d	-0.752635	1.93013	2.95221
1-170c	-0.639925	1.47	1.05531
1-170b	-0.712809	1.44784	0.892313
1-171	-0.717703	1.26706	5.07519
1-171e	-0.703046	2.05508	5.69583
1-171d	-0.435072	2.28696	5.30215
1-171c	-0.399262	2.27325	4.82281
1-171b	-0.230573	1.72895	4.614
1-172	-0.625215	1.31245	5.39406
1-172e	-0.732879	1.45922	5.13225
1-172d	0.515249	1.72161	5.04939
1-172c	0.71416	1.67039	4.38289
1-172b	0.0418113	3.36159	4.99567
1-173	-0.139782	3.43883	5.15124
1-173e	-0.512581	2.38874	4.48261
1-173d	-0.587051	0.988471	3.5037
1-173c	1.22867	0.712821	4.002
1-173b	0.570282	1.69732	4.78447
1-174	-0.0752578	5.10422	5.73451
1-174e	-0.0435142	4.90154	5.49225
1-174d	-0.540132	3.84376	5.0115
1-174c	-0.693315	2.47781	3.86385
1-174b	-0.480347	2.73002	4.09679
1-175	-0.0673794	1.24483	3.51126
1-175e	0.121063	1.42979	3.719
1-175d	0.0798303	2.20959	4.037
1-175c	-0.489404	2.80205	4.44298
1-175b	-0.2686	2.60823	4.33006
1-176	-0.568364	3.46597	5.2096
1-176e	-1.00891	2.39682	4.86472
1-176d	-0.906576	0.513592	3.73764
1-176c	-0.787984	0.12609	3.61787
1-176b	-0.757595	-0.416764	3.4561
1-177	0.0418113	-0.47924	3.12846
1-177e	0.102545	-0.523829	0.250088
1-177d	1.06793	-0.212045	0.894892
1-177c	1.24158	0.488594	2.20516
1-177b	-0.668689	1.2115	3.17895
1-178	-0.507599	1.26085	4.45439
1-178e	-0.992258	0.389202	4.45759
1-178d	-1.29482	0.624132	4.57777
1-178c	-0.471319	0.561584	4.19031
1-178b	-0.906576	0.354023	4.25538
1-179	0.528152	1.17742	3.91694
1-179e	0.0873082	1.22854	3.42632
1-179d	0.816276	1.68361	2.58424
1-179c	-0.430622	1.02204	3.19003
1-179b	-0.808112	0.984953	3.47872
1-180	-0.859503	0.143826	4.14635
1-180e	-0.875424	0.361989	4.73189
1-180d	-0.164437	0.609004	4.58638
1-180c	-0.273197	-0.0799029	2.01111
1-180b	0.106258	-0.0999028	2.55459
1-181	-0.439528	1.28918	4.14776
1-181e	0.169335	0.00308978	4.39833
1-181d	-0.489404	0.0158184	4.69313
1-181c	-0.85437	0.11544	4.80016
1-181b	-0.498487	0.355187	4.23826
1-182	-0.209864	0.177474	2.32263
1-182e	-0.390476	0.573128	3.1931
1-182d	0.0988279	0.848244	3.49197
1-182c	1.89529	2.57643	2.7485
1-182b	1.99209	5.89459	5.4091
1-183	0.636752	6.7242	6.92329
1-183e	0.150785	4.62844	6.57262
1-183d	-0.00824759	2.14214	6.43162
1-183c	-0.00824759	0.76738	5.52429
1-183b	-1.04697	0.791186	2.90603
1-184	-0.663876	1.25184	4.58683
1-184e	0.340322	0.102284	3.85046
1-184d	1.48215	3.00662	2.737
1-184c	1.00207	5.66001	4.46059
1-184b	1.10816	5.96989	5.01186
1-185	-0.403665	-0.588122	-0.241778
1-185e	-0.833928	-0.366299	-0.470113
1-185d	-0.307121	-0.59905	-0.789573
1-185c	-0.2686	-0.432817	-0.400194
1-185b	-1.06393	-0.147574	0.275471
1-186	-0.188926	2.73662	3.42867
1-186e	-0.0121065	2.49602	3.21689
1-186d	-0.688462	1.59288	2.42176
1-186c	-0.063448	-0.524201	-0.064685
1-186b	0.0685782	0.246757	-0.270292
1-187	0.308984	6.86196	6.29686
1-187e	-0.218131	6.50018	6.10254
1-187d	0.705076	5.21164	5.11488
1-187c	2.02373	5.52038	4.61128
1-187b	2.12027	6.49881	5.51
1-188	-0.896156	5.70493	4.7302
1-188e	-0.732879	5.48395	4.59957
1-188d	-0.938538	5.85711	5.07072
1-188c	-1.17142	3.35923	4.8458
1-188b	-1.26523	3.1042	4.81981
1-189	-0.399262	6.43932	6.37582
1-189e	-0.875424	7.09384	6.36142
1-189d	-0.896156	7.25946	6.33027
1-189c	-0.654272	7.23085	6.38003
1-189b	-0.906576	3.42283	3.69582
1-190	-0.688462	4.38855	4.17247
1-190e	-0.668689	4.78704	4.4715
1-190d	-0.85437	5.10964	4.44714
1-190c	-0.629966	5.37377	4.34486
1-190b	-0.823759	4.48662	3.88003
1-191	-0.320333	3.11972	1.09081
1-191e	-0.512581	3.51005	1.28792
1-191d	-0.591742	3.66326	1.41669
1-191c	0.00713795	3.90141	1.54649
1-191b	-0.577693	2.76343	1.02828
1-192	-0.890959	-0.169239	0.701017
1-192e	-0.1519	0.975011	1.92871
1-192d	0.825026	1.90153	2.90649
1-192c	0.308984	2.22315	3.30404
1-192b	-0.123701	2.881	3.85466
1-193	0.00329904	3.32704	2.03602
1-193e	0.106258	3.27318	1.94422
1-193d	-0.0396143	3.59504	2.04482
1-193c	0.385183	2.97058	1.80922
1-193b	-0.44846	2.91442	1.67196
1-194	-0.540132	2.05802	3.0471
1-194e	-0.512581	2.21177	3.37706
1-194d	-1.02516	0.588361	2.49639
1-194c	-0.559064	-0.579558	1.16056
1-194b	-0.928005	-0.306732	0.778799
1-195	-0.933267	0.015514	0.860536
1-195e	-0.949108	0.0960958	1.02631
1-195d	-0.917509	0.153279	1.24981
1-195c	-0.489404	0.023111	1.66111
1-195b	-0.870264	0.0501581	2.18595
1-196	0.0685782	1.22588	1.76828
1-196e	0.415732	-0.430304	1.58973
1-196d	-0.416912	-0.356987	1.27391
1-196c	0.79549	-0.341906	0.666974
1-196b	0.702042	1.43349	2.24521
1-197	-0.333212	1.72941	3.41384
1-197e	-0.164437	0.499069	2.15341
1-197d	-0.777971	0.446968	2.42266
1-197c	-0.071316	-0.20441	2.40635
1-197b	-0.782974	0.0925682	0.770759
1-198	0.459176	2.31926	2.5825
1-198e	0.541291	1.74044	2.53644
1-198d	0.361135	0.723871	1.96063
1-198c	0.0572832	0.560959	1.45798
1-198b	-0.328913	0.488594	1.15042
1-199	-0.56371	1.18059	3.48089
1-199e	-1.11439	2.12514	3.81431
1-199d	-0.732879	2.5342	3.30294
1-199c	-0.698177	2.93799	3.80079
1-199b	-0.762563	2.70534	3.93348
1-200	-0.703046	0.0628438	0.530256
1-200e	-0.606286	0.875861	1.22829
1-200d	-0.337518	1.71583	2.38929
1-200c	0.263267	2.39088	3.3734
1-200b	-0.311777	3.26957	4.15244
1-201	-0.193027	2.03084	4.14335
1-201e	-0.399262	2.04567	3.04385
1-201d	-0.412489	4.53286	4.23381
1-201c	-0.363879	5.33164	5.06328
1-201b	-0.611007	5.82266	5.64424
1-202	-0.849247	5.17862	5.96394
1-202e	-0.0435142	5.2786	5.99725
1-202d	-0.859503	5.20296	5.65495
1-202c	-1.11439	4.30991	4.7086
1-202b	-0.844131	2.86569	3.68038
1-203	-0.535522	1.62298	2.537
1-203e	0.563928	3.81264	3.57097
1-203d	0.589549	4.82544	4.04806
1-203c	1.95614	5.89703	4.95251
1-203b	6.90988	6.5854	5.57167
1-204	2.37357	3.25914	3.51218
1-204e	-0.928005	4.31983	4.57811
1-204d	-0.818688	4.79887	5.34961
1-204c	-0.787984	4.67952	5.53911
1-204b	-1.16572	4.74039	5.65565
1-205	-0.808112	4.29493	4.92768
1-205e	-0.885772	5.02486	5.20969
1-205d	-1.09158	5.48682	5.472
1-205c	-0.063448	5.77132	5.70127
1-205b	-0.582368	4.83291	5.00884
1-206	-0.896156	3.96769	3.34743
1-206e	-1.13687	4.29304	3.59595
1-206d	-0.970847	4.50727	4.0296
1-206c	-1.08049	1.91792	3.34023
1-206b	-1.05843	0.313111	3.20253
1-207	-0.833928	-0.279144	-0.144969
1-207e	-0.885772	0.0655881	0.244726
1-207d	-0.439528	0.312852	0.87007
1-207c	-0.577693	0.272503	0.978809
1-207b	-0.976186	0.368556	1.22771
1-208	-1.00302	2.37505	4.9025
1-208e	-0.906576	2.15188	5.31132
1-208d	-0.747684	1.36746	4.09576
1-208c	-1.06393	2.25093	3.39982
1-208b	-0.922752	2.83564	3.88789
1-209	-0.880594	0.283288	1.41299
1-209e	-1.19433	0.735409	1.90813
1-209d	-0.992258	1.18815	3.06556
1-209c	-0.29011	1.13528	3.47382
1-209b	-0.912275	1.24001	3.69991
1-210	-0.44846	2.02565	3.84906
1-210e	-0.521736	2.18737	4.37679
1-210d	-0.922752	2.61857	4.74139
1-210c	-0.992258	1.31724	4.4448
1-210b	-0.986891	1.25038	3.87798
1-211	-0.53092	0.313111	-0.186499
1-211e	0.288118	1.13636	0.311876
1-211d	0.21651	1.45843	0.615594
1-211c	0.00329904	1.84661	1.04477
1-211b	-0.273197	-0.0843675	-0.0763306
1-212	-0.11533	-0.277837	0.0342683
1-212e	-1.01432	-0.119491	0.218563
1-212d	-0.742741	-0.103793	0.0452202
1-212c	-0.767539	-0.305406	-0.0824002
1-212b	-0.813165	0.122906	0.294902
1-213	-0.772978	0.638739	1.41581
1-213e	-0.587051	0.348127	1.49162
1-213d	0.284308	0.746327	0.778799
1-213c	0.280811	0.709128	0.911481
1-213b	-0.678339	0.665016	0.964398
1-214	0.0685782	-0.840263	-0.747531
1-214e	0.038017	1.85633	0.671214
1-214d	0.266784	3.69888	2.25316
1-214c	-0.0831571	4.82587	3.38347
1-214b	0.408733	5.45668	3.94248
1-215	0.686547	3.88946	2.84831
1-215e	0.150785	4.27597	3.34426
1-215d	0.330017	4.34949	3.66985
1-215c	0.512014	3.72594	3.12792
1-215b	0.677379	3.85101	3.17315
1-216	-0.466406	3.12294	2.42607
1-216e	-0.176656	2.46041	1.56322
1-216d	-0.498487	1.61305	0.494234
1-216c	-0.412489	0.762467	0.102353
1-216b	-0.757595	-1.22846	-1.08704
1-217	-0.111334	0.0337708	0.215142
1-217e	-0.230573	-0.0111669	0.102353
1-217d	-0.0240657	0.0537665	0.0810409
1-217c	0.655593	0.762654	0.0717767
1-217b	0.472623	1.15056	0.453886
1-218	-0.703046	-0.274516	0.273143
1-218e	-0.938538	-0.580744	-0.493855
1-218d	-0.307121	-0.424934	0.609018
1-218c	-0.859503	0.273984	1.68062
1-218b	0.683494	0.478041	2.37082
1-219	0.0531652	0.585856	-0.0868474
1-219e	1.13475	1.84237	0.371918
1-219d	0.298569	2.35578	1.00923
1-219c	0.139799	3.54479	1.71707
1-219b	0.521707	1.56759	0.786781
1-220	1.09489	-0.0951048	-0.626859
1-220e	2.3507	0.649818	0.0361778
1-220d	1.16655	2.30927	1.32394
1-220c	0.744513	3.29803	1.95816
1-220b	1.54056	4.10792	2.48181
1-221	1.25169	3.76622	1.70664
1-221e	0.729512	2.68676	1.61347
1-221d	1.42018	1.83417	1.13836
1-221c	0.117369	1.39828	0.875545
1-221b	0.147128	1.27125	0.673868
1-222	-0.712809	-0.450441	-0.480172
1-222e	-1.01432	-0.598662	-0.595917
1-222d	-0.965519	-0.416764	-0.628487
1-222c	-1.0306	-0.66114	-0.556469
1-222b	-0.954407	-0.450083	-0.375721
1-223	-0.849247	1.10213	0.434582
1-223e	-0.50304	1.88073	1.06196
1-223d	-0.752635	2.31654	1.58924
1-223c	-0.65907	2.35755	1.74783
1-223b	-0.782974	2.49901	1.86833
1-224	-0.625215	-0.036798	-0.613204
1-224e	-0.416912	-0.190846	-0.656137
1-224d	-0.663876	-0.919446	-0.853703
1-224c	-0.540132	-0.122822	-0.589435
1-224b	-0.399262	1.03075	0.2665
1-225	0.212933	3.1194	2.84268
1-225e	1.08957	1.7148	1.49247
1-225d	0.0760843	1.81476	1.07474
1-225c	0.128772	2.04004	1.07581
1-225b	-0.385695	0.922978	0.119059
1-226	-0.732879	0.172814	-0.281565
1-226e	-0.201621	1.32816	0.378182
1-226d	-0.230573	2.21569	1.03481
1-226c	-0.213995	2.44793	1.37442
1-226b	0.833751	3.36762	1.97868
1-227	-0.611007	3.33251	1.62147
1-227e	-0.798031	2.03219	1.38356
1-227d	-0.425776	2.07947	1.79122
1-227c	-0.457419	2.7659	2.45179
1-227b	-0.6447	3.31155	2.8864
1-228	-0.32462	3.85496	2.75908
1-228e	-0.34183	3.52951	2.35891
1-228d	-0.255998	4.21145	2.68659
1-228c	-0.209864	4.50353	2.83282
1-228b	-0.201621	4.39779	3.15105
1-229	-0.625215	0.286693	2.38202
1-229e	-0.762563	0.923494	2.83481
1-229d	-0.591742	1.51013	2.96766
1-229c	-0.762563	1.61713	3.00912
1-229b	-0.381319	1.92658	2.99919
1-230	-0.559064	1.63263	2.56934
1-230e	0.512014	2.19293	2.89651
1-230d	-0.747684	2.17381	2.759
1-230c	-0.147855	1.866	2.39561
1-230b	-0.311777	0.322934	0.753313
1-231	-0.2686	-0.285094	-0.17454
1-231e	-0.782974	-0.528744	0.179125
1-231d	-0.20574	-0.408597	0.735719
1-231c	-0.188926	-0.0951048	1.35419
1-231b	-0.498487	0.957546	1.93477
1-232	-0.712809	1.5273	2.1055
1-232e	-0.896156	0.847154	1.25749
1-232d	-0.668689	1.50735	1.43502
1-232c	-0.489404	1.39072	1.32635
1-232b	-0.823759	1.57655	1.69525
1-233	-0.938538	0.168657	0.777785
1-233e	0.176591	-0.257174	0.528522
1-233d	-0.549372	-0.332714	0.655474
1-233c	-0.6447	-0.466787	0.268148
1-233b	-0.833928	-0.433881	0.645259
1-234	-0.34183	0.305629	2.0917
1-234e	0.0951058	1.07191	2.3276
1-234d	2.42374	1.93892	2.77932
1-234c	0.408733	2.55093	3.42574
1-234b	-0.0831571	3.3564	4.08726
1-235	-0.823759	-1.04135	-0.609392
1-235e	-1.12561	-1.23226	-0.55699
1-235d	-0.439528	-0.530985	-0.115469
1-235c	-0.949108	1.48459	2.61808
1-235b	-0.782974	2.09847	3.91759
1-236	0.0304138	-0.577641	3.6308
1-236e	-0.264394	-0.262378	3.17395
1-236d	-0.678339	0.722324	4.11983
1-236c	-0.688462	1.32816	4.82757
1-236b	-0.722604	1.33988	4.64583
1-237	3.91872	0.27595	1.9982
1-237e	2.79453	0.690557	3.01151
1-237d	1.14547	1.33988	3.38358
1-237c	1.71548	2.05555	4.23993
1-237b	0.863172	1.81767	4.14162
1-238	-0.615736	-0.910143	-0.53189
1-238e	-0.654272	-1.16855	0.135967
1-238d	-0.787984	-0.804094	1.37191
1-238c	-0.526324	-0.842068	1.90065
1-238b	-0.639925	-0.471916	3.29574
1-239	0.0873082	0.704463	4.36188
1-239e	-0.337518	-0.0420242	2.51077
1-239d	-0.15595	-0.491777	1.11465
1-239c	-0.425776	-0.608093	1.7945
1-239b	-0.0318298	-0.57145	2.34683
1-240	0.398663	2.1614	3.9282
1-240e	1.57037	2.72771	4.46958
1-240d	1.4938	3.71242	5.48289
1-240c	0.442658	3.35834	5.1663
1-240b	0.771594	3.66715	5.32193
1-241	-1.09714	-1.21318	-0.412797
1-241e	-0.742741	-1.32924	-1.01964
1-241d	-0.56371	-0.76946	0.32675
1-241c	-0.311777	-0.495107	1.74914
1-241b	-0.430622	-0.170472	2.91481
1-242	0.774558	1.05014	3.93981
1-242e	-0.372586	1.04544	3.90755
1-242d	1.07865	1.36444	4.51602
1-242c	3.22134	1.69008	4.10309
1-242b	1.45615	-0.131338	1.47624
1-243	1.18208	4.13261	4.26298
1-243e	1.67599	4.88457	4.93606
1-243d	0.398663	4.96583	4.94761
1-243c	-0.235111	3.61882	4.36854
1-243b	-0.277416	-0.582665	0.360576
1-244	-0.535522	0.484195	2.26458
1-244e	0.449276	0.372041	1.85834
1-244d	0.19858	-0.639013	0.464951
1-244c	1.48681	-0.501017	1.57564
1-244b	1.39363	-0.33985	2.48743
1-245	-0.333212	1.65131	3.04406
1-245e	-0.53092	-0.419611	2.71713
1-245d	-0.591742	-0.181716	3.85014
1-245c	-0.752635	1.09882	5.01233
1-245b	0.732518	2.63129	5.8145
1-246	-0.412489	4.84026	5.74679
1-246e	-0.620471	3.84183	4.63283
1-246d	-0.649482	3.69273	4.49677
1-246c	-0.798031	-0.322199	0.282407
1-246b	0.330017	0.456795	1.79008
1-247	-0.693315	3.35843	4.86806
1-247e	-0.722604	2.74398	4.33086
1-247d	-0.439528	2.75569	4.18993
1-247c	-0.435072	0.523077	3.55152
1-247b	-0.328913	0.472087	3.67724
1-248	0.0572832	1.4397	1.6844
1-248e	0.550889	1.7573	1.82006
1-248d	0.0648179	2.1605	2.46691
1-248c	-0.712809	2.43883	2.63659
1-248b	-0.577693	-0.814622	-0.509674
1-249	-0.880594	1.04787	2.81382
1-249e	-0.535522	1.39895	3.27111
1-249d	0.4324	1.19551	3.12406
1-249c	-0.559064	-0.432817	0.859329
1-249b	0.991072	-0.952227	-0.780634
1-250	-0.0752578	3.41354	3.88873
1-250e	-0.201621	4.07117	4.55695
1-250d	-0.430622	4.4212	4.88271
1-250c	-0.218131	3.35361	4.83856
1-250b	-0.071316	2.30836	3.93252
1-251	2.14125	0.11758	0.950116
1-251e	3.78717	0.82277	1.57917
1-251d	3.09946	2.52832	2.83847
1-251c	2.86634	3.47233	3.5299
1-251b	2.86047	4.25642	3.95247
1-252	2.63413	3.25979	4.77536
1-252e	2.47141	3.30281	5.10145
1-252d	2.51339	3.60048	5.28848
1-252c	2.56628	3.69091	5.10082
1-252b	1.94817	3.87886	4.93482
1-253	0.209351	1.25779	2.69608
1-253e	0.92346	0.506676	2.31859
1-253d	-0.333212	-0.400498	0.995083
1-253c	-0.425776	-0.8385	-0.493855
1-253b	-0.639925	-0.89221	-0.675739
1-254	2.56289	0.25546	1.99185
1-254e	2.21211	1.04364	3.21037
1-254d	3.05545	2.80325	4.25115
1-254c	3.12946	3.31155	4.73195
1-254b	3.32839	3.57575	4.75375
1-255	0.395299	2.3153	3.23125
1-255e	-0.063448	0.727534	1.77031
1-255d	1.28725	0.515982	1.64342
1-255c	0.810428	1.79078	2.66413
1-255b	2.07248	2.64739	3.62183
1-256	3.82278	4.62578	4.2707
1-256e	3.05545	3.27457	2.64263
1-256d	2.86341	2.67032	2.32273
1-256c	3.19107	3.32905	2.75342
1-256b	3.13615	2.98009	1.71795
1-257	2.42884	2.37553	0.866254
1-257e	3.04983	3.46445	1.7132
1-257d	3.30288	4.27952	2.38028
1-257c	3.87375	4.63895	2.91907
1-257b	4.17786	4.80412	3.20875
1-258	2.21393	1.03336	0.439733
1-258e	1.94817	1.64093	0.923538
1-258d	2.80664	1.81594	1.6141
1-258c	3.241	2.29073	2.33498
1-258b	4.0979	2.33279	2.56351
1-259	1.709	0.586492	0.124453
1-259e	1.03234	1.93002	-0.0622713
1-259d	0.582949	3.05485	0.303086
1-259c	0.415732	4.24128	0.667238
1-259b	-0.359535	4.8399	0.768743
1-260	-0.131731	3.93003	0.0695702
1-260e	-0.526324	2.56383	-0.0141411
1-260d	-0.0792048	1.17984	0.050874
1-260c	-0.273197	0.248259	-0.0811992
1-260b	-0.0595219	0.947118	0.0898938
1-261	-0.390476	2.49084	-0.548616
1-261e	-0.281641	2.27755	-0.551734
1-261d	-0.22642	1.93165	-0.380486
1-261c	-0.311777	2.13161	-0.433307
1-261b	-0.521736	1.80936	-0.512263
1-262	-0.762563	0.847512	-0.753976
1-262e	-1.21216	1.25184	-0.591609
1-262d	-0.742741	1.42621	-0.368107
1-262c	-0.281641	1.47466	-0.106001
1-262b	-0.732879	1.93791	0.458983
1-263	-0.629966	1.30792	0.374432
1-263e	-0.209864	0.487707	0.300146
1-263d	0.357728	0.497108	0.430017
1-263c	-0.222272	0.966055	0.544563
1-263b	-0.425776	1.85391	0.612309
1-264	-0.544748	3.41492	0.421788
1-264e	-0.737806	3.76444	0.645259
1-264d	-0.601573	1.52114	-0.332896
1-264c	-0.559064	-0.140528	-0.624642
1-264b	-0.430622	-0.158682	-0.67346
1-265	-0.372586	0.292786	-0.365291
1-265e	1.84144	1.1593	0.502138
1-265d	-0.337518	2.03065	0.87174
1-265c	0.00329904	2.36632	1.3416
1-265b	-0.611007	2.03401	1.15185
1-266	-0.938538	3.57886	1.27124
1-266e	-0.53092	3.80889	1.40205
1-266d	-0.85437	3.4353	1.41879
1-266c	-1.16572	0.456114	0.471194
1-266b	0.462469	-0.171116	0.357729
1-267	0.2311	1.28617	1.41896
1-267e	-0.193027	1.55501	1.72091
1-267d	-0.34183	2.40839	2.06475
1-267c	-0.466406	2.76025	2.48103
1-267b	-0.302859	3.52536	3.1309
1-268	-0.625215	2.14313	2.86225
1-268e	-0.535522	3.01782	4.09055
1-268d	1.016	3.36197	4.46207
1-268c	0.465758	3.66595	4.78896
1-268b	-0.0993806	3.3203	4.95043
1-269	0.735521	5.98348	4.28172
1-269e	0.985308	6.54554	4.78348
1-269d	1.08666	6.62852	5.08124
1-269c	0.880374	6.54178	5.06498
1-269b	-0.32462	5.73315	4.61846
1-270	-0.32462	4.62407	4.44866
1-270e	-0.722604	4.50959	3.99838
1-270d	-0.67351	3.62723	3.50199
1-270c	-0.875424	4.02132	4.06821
1-270b	-0.554425	2.99288	4.33394
1-271	-0.521736	1.78674	4.06283
1-271e	-0.890959	2.2789	3.6581
1-271d	-0.554425	2.68304	3.73485
1-271c	-0.875424	1.45635	2.53784
1-271b	-0.906576	0.630847	1.20219
1-272	-0.549372	-0.164875	0.162971
1-272e	-0.230573	-0.459152	-0.0707153
1-272d	0.176591	-0.802364	-0.640618
1-272c	-0.22642	-0.808464	-0.746318
1-272b	-0.717703	0.227484	1.28187
1-273	-0.559064	3.38903	2.53182
1-273e	-0.798031	3.53209	2.69901
1-273d	-0.732879	3.74529	2.90902
1-273c	-0.372586	2.43465	2.24233
1-273b	-0.0279452	0.947457	1.25019
1-274	-0.540132	5.91898	5.20748
1-274e	-0.480347	6.02709	5.13764
1-274d	0.934708	6.28976	5.24407
1-274c	2.68182	4.69369	3.90351
1-274b	1.47024	1.16556	2.16698
1-275	0.780477	5.87518	5.06273
1-275e	0.364539	4.61209	3.53568
1-275d	0.579787	3.35465	2.74506
1-275c	-0.416912	1.6213	2.02329
1-275b	-0.399262	1.85201	2.54029
1-276	0.512014	-0.477027	-0.299718
1-276e	-0.0516851	-0.582281	-0.346889
1-276d	0.330017	-0.51185	-0.226801
1-276c	-0.00439372	-0.384342	-0.0550855
1-276b	0.971479	-0.522712	-0.402107
1-277	3.68237	1.91374	1.82411
1-277e	4.29983	3.01833	2.51133
1-277d	4.94229	3.82383	3.00239
1-277c	4.64331	4.31711	3.66759
1-277b	4.44237	3.98713	4.00736
1-278	0.180213	-0.0912054	2.21082
1-278e	0.158418	0.500597	1.94133
1-278d	0.661754	0.476733	2.31146
1-278c	-0.11533	0.62902	1.9982
1-278b	0.608406	0.875333	2.29443
1-279	6.17582	4.24295	4.51611
1-279e	6.88362	4.82861	5.09378
1-279d	6.04745	5.20286	5.15282
1-279c	4.25848	4.51719	4.32065
1-279b	1.56129	2.48837	2.68087
1-280	0.319676	-0.476301	-0.22286
1-280e	1.1533	0.155117	1.05575
1-280d	2.13172	-0.0463992	1.04152
1-280c	0.889197	-0.220345	1.30499
1-280b	4.45713	2.90686	3.69509
1-281	5.68538	5.12133	5.47491
1-281e	2.17689	1.85538	3.73836
1-281d	3.49454	4.10894	4.02115
1-281c	3.59109	4.63564	4.05537
1-281b	3.47411	4.95292	4.44383
1-282	5.20579	4.2768	4.59805
1-282e	5.44601	4.25341	4.84974
1-282d	5.76945	4.24204	4.75875
1-282c	6.33999	4.57039	4.87551
1-282b	7.38714	5.19434	5.08452
1-283	5.15974	4.94593	4.54909
1-283e	1.65824	1.39464	1.52481
1-283d	1.1533	1.19806	1.54192
1-283c	1.33713	1.27872	1.59656
1-283b	2.36476	2.8362	3.46312
1-284	2.16747	2.03756	2.86608
1-284e	1.1533	1.44534	1.92038
1-284d	1.95415	2.1657	2.92968
1-284c	2.80664	2.61843	3.68732
1-284b	3.17647	2.19663	4.15893
1-285	1.37895	1.18649	2.07207
1-285e	1.84764	1.6375	3.03674
1-285d	2.66919	1.64329	3.46357
1-285c	3.39218	1.94094	3.87531
1-285b	2.85447	0.914444	3.71861
1-286	0.538085	0.436177	1.99134
1-286e	0.614666	0.666217	1.62616
1-286d	0.854271	0.967581	1.9056
1-286c	1.21593	0.562228	2.03291
1-286b	2.75333	0.471868	2.84118
1-287	4.54666	2.07601	4.98354
1-287e	2.8678	1.26547	2.93361
1-287d	2.31709	1.30099	2.11064
1-287c	2.84255	1.87208	2.61897
1-287b	2.92198	2.08247	3.25876
1-288	5.87705	5.73181	5.22973
1-288e	5.05405	5.55876	5.25184
1-288d	3.03729	4.00099	3.76423
1-288c	4.10764	4.67789	4.47403
1-288b	4.76197	4.53589	4.34901
1-289	1.81842	2.85125	4.0105
1-289e	2.15058	3.07607	4.3498
1-289d	3.35978	3.04867	4.64917
1-289c	3.6359	2.09095	4.01608
1-289b	4.27144	2.68703	4.67639
1-290	5.60479	5.78727	5.5076
1-290e	5.40351	6.00742	5.82838
1-290d	4.74866	5.39422	5.4679
1-290c	4.54409	4.82043	5.34591
1-290b	2.84711	2.97482	4.36698
1-291	6.29698	4.88745	5.26532
1-291e	6.99536	5.43825	5.92482
1-291d	6.54134	5.75226	5.88798
1-291c	6.32343	5.98061	6.20323
1-291b	3.19762	4.80667	5.33769
1-292	1.42018	2.16435	2.49581
1-292e	1.60681	3.04292	3.50403
1-292d	1.08132	3.397	3.87843
1-292c	2.7131	3.0965	3.41719
1-292b	0.241754	-0.669684	-0.0953714
1-293	3.99149	1.59421	2.35631
1-293e	3.16301	2.55717	3.5545
1-293d	3.68004	1.99663	3.17217
1-293c	1.86839	1.76373	3.1473
1-293b	1.74379	1.43349	2.86248
1-294	5.88453	4.92539	5.42654
1-294e	5.48422	5.35696	5.90134
1-294d	5.59594	5.56833	5.86707
1-294c	5.49884	5.75727	6.07636
1-294b	5.87971	5.58355	6.18591
1-295	8.16363	6.86801	6.78958
1-295e	8.2678	6.89962	6.47296
1-295d	6.90872	6.16191	5.98889
1-295c	6.16563	4.88707	5.2167
1-295b	5.43045	4.14192	4.98219
1-296	3.22924	1.65612	3.53816
1-296e	2.677	2.51309	4.1967
1-296d	3.22535	3.0886	4.79252
1-296c	1.29223	3.23114	5.43925
1-296b	1.11369	3.20722	5.48227
1-297	-0.435072	6.13849	6.38024
1-297e	-0.65907	6.23635	6.376
1-297d	-0.363879	5.53742	5.77767
1-297c	-0.56371	1.29544	3.1863
1-297b	-0.416912	1.09136	2.86976
1-298	-0.938538	3.26967	5.0331
1-298e	-0.0279452	3.31523	4.96043
1-298d	-0.457419	3.26521	4.86952
1-298c	-0.698177	3.53321	5.26534
1-298b	-0.707924	3.02172	5.10227
1-299	-0.629966	-0.676173	-0.519447
1-299e	-0.346148	-0.346673	0.512336
1-299d	0.576622	0.0904241	1.38909
1-299c	-0.131731	2.75314	3.50348
1-299b	-0.34183	5.18019	5.55103
1-300	-0.201621	5.47972	6.39246
1-300e	0.125088	0.21865	5.75994
1-300d	-0.629966	0.322934	5.57994
1-300c	-0.521736	0.768144	5.25316
1-300b	-0.32462	2.51851	4.77247
1-301	-0.355197	6.59516	6.11339
1-301e	-0.65907	6.67741	6.2589
1-301d	-0.813165	6.94643	6.30634
1-301c	-1.01432	6.47352	6.06045
1-301b	-0.943818	6.1034	6.05359
1-302	-0.928005	3.73303	5.4985
1-302e	-0.489404	4.21441	5.64704
1-302d	0.442658	4.35074	5.56818
1-302c	-1.05843	4.08063	5.46456
1-302b	-0.484872	3.76717	4.65244
1-303	-0.277416	2.35376	3.26203
1-303e	0.968705	1.49945	1.73361
1-303d	0.364539	4.16042	3.00297
1-303c	-0.0279452	5.01444	3.76038
1-303b	0.121063	5.95912	4.4531
1-304	-1.14817	5.585	3.70615
1-304e	-0.938538	4.74867	3.8325
1-304d	-0.639925	3.33476	3.60853
1-304c	0.750492	4.37081	4.23399
1-304b	-0.540132	4.95096	4.17987
1-305	-0.209864	4.13482	3.25549
1-305e	1.87677	4.69799	3.90148
1-305d	0.0572832	5.06541	4.19483
1-305c	-0.425776	3.49148	2.93157
1-305b	-0.717703	0.821483	1.23278
1-306	-0.606286	0.548919	2.23379
1-306e	-1.11439	2.37505	3.00072
1-306d	-0.885772	3.14006	3.63515
1-306c	-0.625215	3.66423	4.04497
1-306b	-0.767539	3.23724	4.36803
1-307	-0.992258	4.89347	5.65016
1-307e	-0.896156	4.39334	4.77984
1-307d	-1.20009	3.51366	4.36752
1-307c	-0.752635	0.94386	2.90197
1-307b	-0.452936	0.214091	1.97251
1-308	1.4679	3.88079	4.24633
1-308e	-0.346148	4.28592	5.30018
1-308d	-0.693315	4.18594	5.87411
1-308c	-0.732879	3.8238	6.22806
1-308b	-0.408074	3.36272	6.31701
1-309	-0.787984	-0.788002	-0.188197
1-309e	-0.540132	0.222448	0.458983
1-309d	-0.243448	1.99448	2.25372
1-309c	-0.50304	2.73603	3.18361
1-309b	-0.601573	3.28629	3.58801
1-310	-0.535522	0.921243	4.26187
1-310e	-0.782974	3.48681	4.99302
1-310d	-1.27112	3.85597	5.02272
1-310c	-0.629966	4.44778	5.0811
1-310b	-0.742741	3.95735	4.10116
1-311	-0.808112	4.79098	4.56548
1-311e	-0.813165	5.40292	5.32247
1-311d	-0.928005	5.6185	5.58466
1-311c	-0.235111	5.39612	5.5683
1-311b	-0.298603	3.00645	4.92296
1-312	-0.606286	1.94336	3.17573
1-312e	-0.222272	1.85791	2.94248
1-312d	-0.390476	1.62023	3.74673
1-312c	-0.209864	1.62501	3.9436
1-312b	-0.606286	2.30844	4.57351
1-313	-0.363879	2.27368	3.9549
1-313e	-0.544748	2.06774	3.21991
1-313d	-0.328913	2.93272	4.33138
1-313c	-0.823759	3.3926	4.87546
1-313b	-0.678339	3.56939	4.96045
1-314	-0.489404	1.64895	2.71116
1-314e	-0.255998	1.84947	2.80177
1-314d	-0.865113	2.04833	3.28139
1-314c	-0.997635	-0.33985	0.559622
1-314b	-0.65907	-0.694217	-0.135344
1-315	-0.260193	0.70699	4.00727
1-315e	-0.119331	2.20557	4.79097
1-315d	0.323127	3.59196	5.75614
1-315c	0.848498	3.98287	5.86861
1-315b	0.485713	4.27845	5.76937
1-316	-0.782974	0.626971	1.47946
1-316e	-0.703046	0.380182	1.83277
1-316d	-0.559064	0.616786	2.74799
1-316c	-0.688462	-0.142045	2.79584
1-316b	-0.933267	0.339141	3.04215
1-317	-0.164437	5.691	4.2878
1-317e	-0.193027	5.71519	4.33908
1-317d	-0.368229	4.82438	4.03916
1-317c	-0.421341	0.274227	3.02417
1-317b	-0.707924	-0.272561	3.35227
1-318	-0.107344	1.68211	2.41594
1-318e	0.132453	3.66579	3.72497
1-318d	0.234655	5.12063	4.54575
1-318c	-0.372586	5.33541	4.81635
1-318b	-0.461909	5.35584	4.93756
1-319	-0.976186	2.06463	4.24941
1-319e	-0.591742	1.20106	4.47681
1-319d	-0.390476	1.32635	4.50562
1-319c	-0.577693	3.80922	4.69917
1-319b	-0.222272	4.78442	4.95222
1-320	-0.457419	5.96902	4.8988
1-320e	-1.08049	5.45122	4.15125
1-320d	-0.425776	5.68423	4.22476
1-320c	-0.625215	4.12378	4.00358
1-320b	-0.47583	1.6649	4.17825
1-321	-0.461909	1.82615	1.20495
1-321e	-0.000544849	2.45995	1.45711
1-321d	-0.0874747	2.15197	1.4933
1-321c	-0.44846	1.75641	1.62084
1-321b	0.364539	0.400948	0.348531
1-322	0.128772	3.04784	2.53729
1-322e	-0.337518	3.69782	3.22338
1-322d	-0.601573	3.94428	3.72294
1-322c	0.238207	4.04415	3.83287
1-322b	0.0572832	2.75001	2.91725
1-323	1.89122	3.39283	3.95054
1-323e	1.84351	3.41203	4.26572
1-323d	0.0760843	1.36486	2.62651
1-323c	0.11367	-0.599825	-0.367637
1-323b	1.26952	-0.542746	-0.577691
1-324	1.96823	0.795288	1.48673
1-324e	1.61352	1.5006	2.66089
1-324d	1.60009	2.15431	3.96986
1-324c	1.51255	2.48694	4.49895
1-324b	3.20167	2.62585	4.92271
1-325	7.32389	5.53523	4.79888
1-325e	7.60621	6.13145	4.80192
1-325d	8.08667	5.58768	4.25426
1-325c	6.98467	5.05087	3.45243
1-325b	7.85216	5.15249	3.72012
1-326	4.97949	1.95429	2.70527
1-326e	2.62129	0.406454	1.83736
1-326d	3.24615	0.31886	1.62741
1-326c	3.75991	0.354721	1.75584
1-326b	3.32839	0.720775	1.90199
1-327	5.12679	1.34334	1.20178
1-327e	6.03173	1.53684	1.1398
1-327d	6.83158	3.01294	2.56638
1-327c	7.83778	3.63491	3.39918
1-327b	7.15685	4.05951	3.95225
1-328	8.93176	3.02432	3.16164
1-328e	8.65535	3.16956	3.42706
1-328d	8.26852	1.95339	3.32684
1-328c	7.95354	1.6492	3.02882
1-328b	4.93421	0.252243	1.00967
1-329	5.10038	1.41344	2.59364
1-329e	6.20189	2.4843	3.67729
1-329d	6.90988	3.04074	4.27631
1-329c	6.46004	2.49219	4.33269
1-329b	5.73421	2.22211	3.73523
1-330	5.66471	4.41404	1.73626
1-330e	5.78443	4.81319	1.93451
1-330d	7.25996	5.60736	2.63481
1-330c	6.75396	5.70842	2.78678
1-330b	6.72631	5.77361	3.07951
1-331	3.03729	-0.305737	-0.0372459
1-331e	6.08419	1.42594	1.68137
1-331d	6.40758	1.98525	2.52956
1-331c	6.40669	2.34501	3.08159
1-331b	6.0515	2.62711	3.3123
1-332	-0.0752578	-1.01868	-0.819238
1-332e	-0.540132	-0.882631	-1.03678
1-332d	0.845607	-0.990929	-0.935075
1-332c	4.87688	-0.987586	-0.68249
1-332b	7.24849	-0.295732	0.561327
1-333	5.98555	-0.135927	0.981488
1-333e	2.16191	-0.778514	-0.463573
1-333d	3.46803	-0.63025	-0.0219388
1-333c	6.16659	0.961805	1.88273
1-333b	7.52667	2.28939	3.78683
1-334	9.03607	4.26045	5.79402
1-334e	9.22341	3.95592	5.53848
1-334d	7.01224	2.19671	4.23993
1-334c	3.29137	-0.47924	0.913573
1-334b	3.36238	-0.8537	-0.149158
1-335	6.75396	0.0429454	2.06524
1-335e	6.86523	0.266099	2.24079
1-335d	6.38915	0.762093	3.06821
1-335c	5.43421	0.745555	2.21824
1-335b	-0.260193	0.414673	0.0501302
1-336	6.66564	3.86709	1.83222
1-336e	8.89356	4.36144	2.34463
1-336d	9.55666	4.93184	3.12067
1-336c	10.3924	6.63243	4.55815
1-336b	10.1913	6.75292	4.97956
1-337	10.2027	5.47268	3.52465
1-337e	10.3281	5.91924	4.09466
1-337d	9.48707	5.8646	4.53654
1-337c	9.81967	5.82226	5.08308
1-337b	8.61851	4.86264	3.88137
1-338	6.67263	3.87668	4.80272
1-338e	7.10697	4.87161	5.42513
1-338d	6.06916	5.17597	5.61154
1-338c	6.64212	5.59544	5.61104
1-338b	8.04666	4.48233	3.56901
1-339	11.1303	7.73683	5.64797
1-339e	11.4548	7.90859	6.02008
1-339d	10.2607	7.28835	5.76431
1-339c	9.7064	6.90172	5.63407
1-339b	8.45522	5.64414	4.7222
1-340	10.2805	6.66899	4.77898
1-340e	9.73841	6.74954	4.75232
1-340d	9.01416	5.71637	3.88105
1-340c	9.22724	5.57156	3.96597
1-340b	8.56284	5.25066	4.57614
1-341	5.80152	2.6496	5.24536
1-341e	5.55318	3.50455	4.99966
1-341d	9.01099	6.17344	4.20184
1-341c	9.2882	7.20091	5.22994
1-341b	9.26602	7.15861	5.80119
1-342	9.98024	5.80674	5.43427
1-342e	9.70345	6.20232	5.1022
1-342d	9.53782	6.56978	5.29957
1-342c	9.23314	6.71655	5.38305
1-342b	9.77182	6.96745	5.24627
1-343	10.2206	5.21286	3.73287
1-343e	10.5831	6.38933	5.1538
1-343d	10.9405	6.96961	5.80826
1-343c	11.2786	7.13941	6.02635
1-343b	11.2135	7.40642	5.98668
1-344	8.39634	5.10814	3.54991
1-344e	8.37931	4.36999	3.65119
1-344d	7.35243	3.35057	3.34785
1-344c	4.04262	1.10654	0.971172
1-344b	2.741	0.236277	0.560182
1-345	4.60569	2.7839	1.14328
1-345e	5.32187	3.43702	1.8057
1-345d	5.7977	3.9205	2.27015
1-345c	5.32379	4.18509	2.64298
1-345b	3.64615	2.75738	2.64653
1-346	4.82305	3.72287	3.48799
1-346e	3.48731	3.45303	3.83511
1-346d	2.74558	3.05263	4.39091
1-346c	1.66723	3.06427	4.61385
1-346b	1.54285	2.54693	4.38182
1-347	9.62633	1.93428	1.48909
1-347e	9.3975	3.31615	2.62767
1-347d	10.4979	4.89089	3.82586
1-347c	10.0421	5.52711	4.27963
1-347b	9.3087	5.60437	4.40119
1-348	8.72766	4.81775	4.62732
1-348e	8.00426	5.4359	4.93294
1-348d	7.35436	4.92345	4.3626
1-348c	5.2266	3.8454	3.4254
1-348b	0.308984	3.71207	3.17203
1-349	-0.767539	-0.0683763	-0.00637711
1-349e	-0.828839	0.485952	0.411974
1-349d	-0.808112	2.47076	2.12607
1-349c	-0.390476	3.20558	2.86546
1-349b	-0.439528	4.0244	3.48272
1-350	-0.793003	7.90715	2.95981
1-350e	-0.337518	7.90552	2.90764
1-350d	0.191378	7.53239	3.64288
1-350c	0.302045	7.2687	4.1047
1-350b	0.892045	4.88724	4.21056
1-351	-0.712809	1.90092	1.53814
1-351e	-0.782974	1.22677	1.01495
1-351d	-0.363879	0.43889	1.12148
1-351c	0.336891	-0.0560236	1.1134
1-351b	-0.757595	1.36019	1.25038
1-352	-0.44846	6.49534	5.76255
1-352e	-0.606286	1.9883	2.59537
1-352d	-0.762563	0.0174922	1.67242
1-352c	-0.218131	-0.129528	1.50386
1-352b	0.038017	-0.641427	0.219579
1-353	0.187442	2.45475	2.17712
1-353e	0.305516	4.49544	3.8238
1-353d	0.492236	5.3684	4.5948
1-353c	-0.193027	6.28866	5.26373
1-353b	0.284308	6.60899	5.77914
1-354	-0.00439372	6.69337	5.66435
1-354e	-0.135753	6.60508	5.76626
1-354d	0.886086	5.61642	5.33172
1-354c	1.26701	3.18164	3.79753
1-354b	0.11367	4.9314	3.76589
1-355	-0.00439372	4.50604	4.82223
1-355e	0.106258	5.41222	5.63897
1-355d	-0.071316	5.78527	5.87444
1-355c	-0.337518	6.21893	6.1719
1-355b	-0.372586	6.72399	6.4137
1-356	0.777519	4.6104	5.38012
1-356e	-0.493942	2.33148	4.38484
1-356d	-0.328913	1.26692	4.13796
1-356c	-0.193027	1.63857	4.04737
1-356b	-0.147855	2.0929	3.72667
1-357	-0.333212	2.30546	4.65061
1-357e	-0.517155	2.78197	5.04155
1-357d	-0.260193	2.90096	5.02317
1-357c	1.63375	2.83489	4.56861
1-357b	0.0798303	2.08068	4.33839
1-358	0.482446	2.18984	3.92629
1-358e	0.333456	2.42861	4.40133
1-358d	0.0988279	1.37305	3.67549
1-358c	0.284308	1.22026	3.41344
1-358b	2.92486	1.91333	3.85566
1-359	-0.091438	3.9615	5.23084
1-359e	0.187442	4.18193	5.35367
1-359d	-0.573025	3.98128	5.34241
1-359c	-0.521736	4.19436	5.77066
1-359b	0.263267	3.94103	5.8262
1-360	-1.07496	3.90532	4.96474
1-360e	-0.828839	3.18806	4.32895
1-360d	-0.544748	2.09317	3.32556
1-360c	-0.390476	0.204436	1.87092
1-360b	-0.0993806	0.972319	3.84829
1-361	-0.063448	2.94118	5.46888
1-361e	-0.350866	2.61927	5.15859
1-361d	1.08132	0.708743	4.36895
1-361c	-0.298603	0.983108	5.11522
1-361b	-0.634725	2.07151	5.25734
1-362	-0.408074	4.32941	3.34491
1-362e	-0.260193	3.59874	3.20882
1-362d	-0.601573	3.34039	3.5716
1-362c	0.0227911	2.01173	3.72347
1-362b	-0.517155	0.282562	3.08845
1-363	-0.65907	4.39081	5.28533
1-363e	-0.457419	5.22086	5.99157
1-363d	-0.10336	5.82031	6.36252
1-363c	-0.119331	5.37131	6.36872
1-363b	2.06848	4.7388	5.94028
1-364	0.0493854	3.12176	3.75079
1-364e	0.209351	1.23413	2.27734
1-364d	-0.34183	1.65765	3.12284
1-364c	0.288118	2.05043	3.83811
1-364b	0.0951058	0.155894	3.09149
1-365	-0.466406	1.75518	4.50625
1-365e	-0.188926	2.73517	5.04246
1-365d	-0.328913	2.83239	4.52732
1-365c	-0.385695	2.8609	4.47617
1-365b	-0.870264	3.75849	5.14569
1-366	0.614666	-0.145416	2.16259
1-366e	0.0685782	-0.336784	0.887123
1-366d	0.343749	0.101217	1.24691
1-366c	-0.139782	0.361525	1.77492
1-366b	0.128772	-0.16426	2.01124
1-367	0.51848	1.00118	4.90502
1-367e	0.786652	1.39017	4.32058
1-367d	1.41302	2.07731	3.87482
1-367c	0.777519	3.58945	4.87809
1-367b	0.415732	3.49355	4.42622
1-368	0.0835716	0.222448	3.08367
1-368e	0.639854	0.0270494	3.15132
1-368d	1.43466	1.22337	3.92225
1-368c	2.36649	2.40682	4.74706
1-368b	2.78838	2.9798	5.11725
1-369	1.58864	1.38571	5.59563
1-369e	1.51255	0.863886	5.22214
1-369d	1.37653	0.0898633	4.19166
1-369c	1.41541	-0.264351	3.52812
1-369b	2.57275	0.240017	3.35496
1-370	0.636752	0.0267719	2.3485
1-370e	0.0835716	-0.798009	0.602392
1-370d	1.08399	-0.591629	0.802417
1-370c	0.459176	-0.576875	1.16441
1-370b	1.66942	-0.167056	2.21419
1-371	5.83872	3.40084	4.7135
1-371e	4.97374	3.70156	4.79878
1-371d	3.46324	3.68881	4.58968
1-371c	1.96426	2.47531	3.61617
1-371b	0.786652	0.107412	1.76468
1-372	2.63254	0.413524	3.61741
1-372e	3.03037	1.58729	3.96385
1-372d	3.80236	2.03122	4.1699
1-372c	4.73138	2.68243	4.81928
1-372b	5.4379	3.45249	5.19781
1-373	5.77	2.16372	3.99921
1-373e	6.14316	2.76531	4.30562
1-373d	5.38647	2.26116	4.25394
1-373c	6.17049	1.67201	4.24611
1-373b	6.58814	2.35707	4.6882
1-374	8.23768	5.22513	5.28697
1-374e	8.28572	5.48353	5.24082
1-374d	7.781	5.00637	4.91062
1-374c	5.89525	3.18874	3.85615
1-374b	5.81032	3.12412	4.08972
1-375	4.89784	1.84045	2.1945
1-375e	5.68368	3.57348	3.72982
1-375d	6.74197	4.08977	4.23165
1-375c	6.7679	4.52488	4.8797
1-375b	4.83679	2.44531	3.36696
1-376	6.32986	3.34516	3.91594
1-376e	7.26233	4.33668	4.83098
1-376d	6.53234	4.81141	5.03808
1-376c	7.47578	4.6089	4.79926
1-376b	5.54061	3.90024	4.49851
1-377	7.56489	4.29491	4.66159
1-377e	6.25005	4.05838	4.33587
1-377d	4.24085	0.118372	0.125913
1-377c	-0.071316	-0.989018	-0.258205
1-377b	2.37184	-0.567981	0.57597
1-378	4.01165	0.272259	2.13985
1-378e	4.00767	0.453666	2.18274
1-378d	4.17598	0.708165	2.63008
1-378c	4.16646	1.58169	3.47091
1-378b	3.42787	1.83	3.92377
1-379	4.37908	2.19477	2.90059
1-379e	5.31021	2.69007	3.72308
1-379d	5.88294	3.21601	4.20251
1-379c	6.22298	3.18951	4.48
1-379b	4.38977	2.14223	3.64795
1-380	3.82702	0.04462	2.20381
1-380e	3.47042	0.0811859	2.3223
1-380d	3.05121	-0.0563137	2.18412
1-380c	-0.00824759	-0.804526	-0.0723076
1-380b	0.627428	-0.888546	0.0740138
1-381	1.48681	-0.554546	-0.329634
1-381e	1.01873	-0.844718	-0.455085
1-381d	1.19263	-0.87306	-0.551734
1-381c	3.22264	-0.886285	-0.607781
1-381b	4.79538	-0.0318726	0.56331
1-382	5.31669	2.27056	2.44042
1-382e	2.73475	1.90513	2.35267
1-382d	2.29571	-0.62667	0.767247
1-382c	5.05476	-0.0100347	1.6844
1-382b	5.46515	0.182122	2.36275
1-383	4.93421	1.19896	1.40578
1-383e	3.98739	1.64837	1.8849
1-383d	3.44621	1.36882	1.80457
1-383c	2.52177	0.0920324	1.09354
1-383b	3.19762	-0.746022	1.80853
1-384	4.08707	-0.310413	2.88035
1-384e	2.5776	-0.553033	0.607357
1-384d	2.38408	-0.204724	1.2703
1-384c	1.13213	-0.777196	0.314796
1-384b	1.95813	-0.507717	0.52419
1-385	1.93399	0.0743625	0.723095
1-385e	3.98538	0.493397	0.678378
1-385d	4.77523	1.06999	0.559062
1-385c	4.74866	1.09991	-0.408906
1-385b	3.74896	1.1272	-0.739901
1-386	6.04795	1.58875	-0.345497
1-386e	6.23678	1.3706	-0.33801
1-386d	6.35281	1.64943	-0.266254
1-386c	5.83329	1.70522	-0.493351
1-386b	3.0247	-0.350095	-0.91505
1-387	2.6406	-0.699601	-1.15191
1-387e	2.39611	-1.23009	-1.2947
1-387d	2.63729	-0.777622	-1.00741
1-387c	5.32379	-0.0760617	-0.967267
1-387b	4.61472	0.337475	-0.856223
1-388	2.78989	-0.429241	-0.381475
1-388e	2.34895	-0.142957	-0.129953
1-388d	1.80988	0.251505	-0.517915
1-388c	1.8497	0.0208858	-0.804644
1-388b	-0.0163219	0.089595	-0.885082
1-389	0.863172	1.15868	-0.391999
1-389e	1.17173	1.82871	-0.183916
1-389d	1.1002	-0.844718	-0.723644
1-389c	-0.316052	-0.947976	-1.01217
1-389b	-0.0954067	-0.994321	-0.902244
1-390	5.83872	0.294011	-0.719019
1-390e	8.09432	0.859948	-0.581965
1-390d	8.24132	1.35606	-0.410348
