# Supplementary material for: LOMA: A fast method to generate efficient tagged-random primers despite amplification bias of random PCR on pathogens
Source: BMC Bioinformatics. 2008 Sep 10;9:368. doi: 10.1186/1471-2105-9-368 (PMC2553803; doi:10.1186/1471-2105-9-368)
Supplement: Additional file 2 — The probe signal intensities of a HMPV sample using 3 different random-tagged primers for RT-PCR. [file 1471-2105-9-368-S2.xls]

## Sheet: Log2 Signal
ProbeID	Position	Log2 Signal (A1 amplification)	Log2 Signal (A2 amplification)	Log2 Signal (A3 amplification)
8-1	40	6.91755	9.60363	10.8385
8-1e	45	7.10737	10.0852	10.7063
8-1d	50	7.26369	10.4447	10.5868
8-1c	55	7.21597	11.6925	10.1634
8-1b	60	7.1643	12.4301	9.81983
8-2	80	7.23093	11.7389	12.886
8-2e	85	7.26987	11.7155	13.1484
8-2d	90	7.37695	11.9684	13.6038
8-2c	95	7.26369	12.4151	14.1256
8-2b	100	7.32292	12.4134	14.2533
8-3	120	7.20516	11.4956	13.1511
8-3e	125	7.28021	11.954	12.3079
8-3d	130	7.06727	12.6741	13.3564
8-3c	135	7.09096	12.7303	13.6124
8-3b	140	7.31288	12.4515	13.278
8-4	160	7.0187	12.5386	10.2157
8-4e	165	7.15543	12.2682	10.0649
8-4d	170	7.12236	11.4378	10.0033
8-4c	175	7.14292	11.2002	13.173
8-4b	180	7.21704	12.4264	12.7974
8-5	200	7.3837	13.608	13.2964
8-5e	205	7.27612	12.372	12.6565
8-5d	210	7.09096	11.3065	12.1152
8-5c	215	7.24051	11.4498	12.7874
8-5b	220	7.25739	12.7128	13.4752
8-6	240	7.16772	12.2454	13.2948
8-6e	245	7.19535	11.2228	12.8679
8-6d	250	7.24051	11.6537	12.686
8-6c	255	7.21374	12.1768	12.9412
8-6b	260	7.13268	12.7711	12.901
8-7	280	7.14527	13.4706	12.9375
8-7e	285	7.02115	12.3325	13.4616
8-7d	290	7.2116	12.7882	13.8295
8-7c	295	7.3497	12.3919	13.7458
8-7b	300	7.22776	12.7724	13.5235
8-8	320	7.2267	13.5566	12.5485
8-8e	325	7.05289	13.0451	12.6479
8-8d	330	7.04439	12.7425	12.6491
8-8c	335	7.2709	13.201	12.5128
8-8b	340	7.18765	13.6805	12.7195
8-9	360	7.22023	12.984	12.7115
8-9e	365	7.17881	11.8461	13.0981
8-9d	370	7.35755	12.369	13.0409
8-9c	375	7.32193	12.6018	13.2926
8-9b	380	7.20291	13.148	13.2844
8-10	400	7.25106	13.3616	11.1953
8-10e	405	7.08151	13.612	12.1354
8-10d	410	7.14751	13.7163	13.4407
8-10c	415	7.20075	13.782	13.5188
8-10b	420	7.06609	13.0982	13.5702
8-11	440	7.11894	13.5808	12.5193
8-11e	445	7.0517	13.7615	11.7585
8-11d	450	7.00371	13.6496	10.7828
8-11c	455	7.01	13.4534	10.4521
8-11b	460	7.06727	13.7809	10.8165
8-12	480	6.95803	14.2627	11.921
8-12e	485	7.10507	14.1433	13.0168
8-12d	490	7.13042	13.8278	13.382
8-12c	495	6.92944	13.628	13.8989
8-12b	500	7.2116	12.8325	13.8867
8-13	520	7.25106	13.3649	12.3948
8-13e	525	7.28642	13.3105	12.5567
8-13d	530	7.47029	13.6064	13.926
8-13c	535	7.36632	13.82	14.0008
8-13b	540	7.09803	13.9456	13.8985
8-14	560	7.14751	12.6764	12.9681
8-14e	565	7.27408	11.6715	12.4275
8-14d	570	7.43929	10.4463	12.7937
8-14c	575	7.08863	10.5674	12.6952
8-14b	580	7.1821	11.9966	13.5709
8-15	600	7.01992	12.8347	13.3226
8-15e	605	7.23946	11.6926	12.2551
8-15d	610	7.28133	11.2375	11.669
8-15c	615	7.2149	12.1716	11.6883
8-15b	620	7.38275	12.959	13.0828
8-16	640	7.35852	14.3351	14.0861
8-16e	645	7.11551	14.31	14.1769
8-16d	650	7.24375	14.3027	14.2891
8-16c	655	7.2363	14.1941	14.0933
8-16b	660	7.15876	14.313	14.4625
8-17	680	7.0863	14.7116	14.5122
8-17e	685	7.31796	14.8227	14.5287
8-17d	690	7.27408	14.9838	14.5391
8-17c	695	7.23525	14.7625	14.2918
8-17b	700	7.37504	14.6819	14.2506
8-18	720	7.31488	10.2604	13.5199
8-18e	725	7.08034	10.1601	13.5254
8-18d	730	7.15765	10.4013	13.1069
8-18c	735	7.0468	11.9002	13.1405
8-18b	740	7.26472	12.5176	12.9607
8-19	760	7.24479	11.6858	13.1647
8-19e	765	7.18319	12.349	13.3573
8-19d	770	6.92683	13.0783	13.5617
8-19c	775	7.14863	13.4403	13.5155
8-19b	780	7.31994	13.7206	13.8622
8-20	800	7.26782	13.4084	13.4071
8-20e	805	7.21053	13.5591	13.2724
8-20d	810	7.22023	13.9293	13.717
8-20c	815	7.02115	13.7004	14.0313
8-20b	820	7.01123	13.5342	14.0902
8-21	840	7.42349	14.0268	14.1581
8-21e	845	7.33289	14.2183	13.5845
8-21d	850	7.2854	14.1497	13.2139
8-21c	855	7.33789	14.093	12.8662
8-21b	860	7.37695	13.9719	12.9292
8-22	880	7.39326	13.9629	11.9191
8-22e	885	7.2605	13.9823	12.524
8-22d	890	7.23735	14.0318	12.9985
8-22c	895	7.30989	13.9858	12.7393
8-22b	900	7.71651	13.3896	12.9525
8-23	920	7.2384	12.6885	12.8082
8-23e	925	7.26782	13.8873	13.3358
8-23d	930	7.12474	14.6848	13.6755
8-23c	935	7.12008	14.7228	13.958
8-23b	940	7.30378	14.8932	13.9863
8-24	960	7.18765	15.0059	14.0589
8-24e	965	7.27202	15.1334	14.0064
8-24d	970	7.18319	15.2329	13.9653
8-24c	975	7.27408	15.3814	13.9043
8-24b	980	7.35262	15.1628	13.1267
8-25	1000	7.2384	14.0898	13.7612
8-25e	1005	7.20838	14.4816	13.9454
8-25d	1010	7.19643	14.1475	14.0067
8-25c	1015	7.3818	14.4193	13.9917
8-25b	1020	7.1178	14.4081	13.7391
8-26	1040	7.26987	13.7805	13.102
8-26e	1045	7.19308	13.9048	13.5501
8-26d	1050	7.2521	13.9221	13.4959
8-26c	1055	7.35262	13.7682	13.2197
8-26b	1060	8.19967	13.6971	13.5384
8-27	1080	7.24479	14.7864	14.4381
8-27e	1085	7.04319	14.8725	14.5095
8-27d	1090	7.21917	14.7393	14.4598
8-27c	1095	7.34678	14.422	13.872
8-27b	1100	7.2149	13.4056	13.369
8-28	1120	7.45121	15.0112	11.7564
8-28e	1125	7.24155	14.9892	11.9733
8-28d	1130	7.30177	14.8604	12.2937
8-28c	1135	7.28235	14.4776	12.521
8-28b	1140	6.98743	13.922	12.3394
8-29	1160	7.27817	15.0039	13.8358
8-29e	1165	7.1531	15.0346	13.9886
8-29d	1170	7.20398	15.105	14.0933
8-29c	1175	7.01748	15.0196	13.8925
8-29b	1180	7.08396	14.5542	13.3421
8-30	1200	7.1821	13.7002	15.1604
8-30e	1205	7.26266	14.5611	15.4001
8-30d	1210	7.26369	14.5562	15.0347
8-30c	1215	7.20291	14.4077	14.6963
8-30b	1220	7.20183	14.4253	14.076
8-31	1240	7.14068	14.5613	12.2244
8-31e	1245	7.11197	14.4698	13.4404
8-31d	1250	7.29563	14.1185	13.5617
8-31c	1255	7.18428	13.9229	13.6284
8-31b	1260	7.23093	13.8093	13.6454
8-32	1280	7.10967	14.5492	14.6577
8-32e	1285	7.25842	14.0178	14.4231
8-32d	1290	7.18547	14.2374	13.809
8-32c	1295	7.1531	14.731	12.9591
8-32b	1300	7.1418	14.9834	12.1807
8-33	1320	7.48115	14.1311	13.6857
8-33e	1325	7.41312	14.313	13.8459
8-33d	1330	7.3249	13.2278	13.7454
8-33c	1335	7.28845	12.5529	13.5115
8-33b	1340	7.06609	12.259	13.912
8-34	1360	7.22988	14.1923	11.7672
8-34e	1365	7.37313	14.4366	12.0582
8-34d	1370	7.35755	14.5895	12.6048
8-34c	1375	7.19535	14.5123	12.9612
8-34b	1380	7.19417	14.3369	13.1674
8-35	1400	7.16098	11.4571	11.4301
8-35e	1405	7.1015	11.5995	10.476
8-35d	1410	7.30177	11.8371	11.5721
8-35c	1415	7.32589	11.7634	13.1275
8-35b	1420	7.12474	11.4857	13.3885
8-36	1440	7.20516	13.6513	13.4243
8-36e	1445	7.30579	14.4218	14.2004
8-36d	1450	7.11437	14.0753	14.4644
8-36c	1455	7.0187	14.7022	14.7486
8-36b	1460	7.33485	15.1736	15.2644
8-37	1480	7.20183	13.0531	14.5836
8-37e	1485	7.13955	13.435	13.034
8-37d	1490	7.43371	13.258	12.2885
8-37c	1495	7.10266	12.6704	12.0464
8-37b	1500	7.31895	12.539	12.6133
8-38	1520	7.35262	12.358	14.3161
8-38e	1525	7.0863	12.3802	14.1858
8-38d	1530	7.05648	12.4062	14.0318
8-38c	1535	7.2709	11.9015	13.6144
8-38b	1540	7.1178	11.2172	12.5548
8-39	1560	7.30779	10.6261	11.4778
8-39e	1565	7.24688	10.9605	11.849
8-39d	1570	7.15765	10.822	11.4833
8-39c	1575	7.02481	10.8178	12.8975
8-39b	1580	7.17433	10.6259	13.6739
8-40	1600	7.09803	12.2199	14.0349
8-40e	1605	7.19967	12.3149	13.5813
8-40d	1610	7.0863	12.2562	13.3508
8-40c	1615	7.15876	12.2647	13.4957
8-40b	1620	7.17662	12.1627	13.6072
8-41	1640	7.51396	11.9976	13.0419
8-41e	1645	7.36536	12.1953	13.5565
8-41d	1650	7.61147	12.1475	13.0566
8-41c	1655	7.62044	12.5367	12.9597
8-41b	1660	7.26153	12.4815	13.1884
8-42	1680	7.20623	10.1506	10.1471
8-42e	1685	7.2605	10.1451	10.3436
8-42d	1690	7.05767	10.1624	12.0214
8-42c	1695	7.09212	10.2507	13.4119
8-42b	1700	7.20731	10.2358	12.9205
8-43	1720	7.16662	12.1627	11.2746
8-43e	1725	7.16662	12.5173	12.4055
8-43d	1730	7.17213	12.5947	12.8064
8-43c	1735	6.95675	12.8646	13.0565
8-43b	1740	7.38853	12.9529	13.8845
8-44	1760	7.36142	12.0594	14.3706
8-44e	1765	7.20731	11.3896	14.4007
8-44d	1770	7.36045	11.7378	14.0488
8-44c	1775	7.3458	12.3597	12.6429
8-44b	1780	7.0187	12.8625	12.9016
8-45	1800	7.10852	11.6008	13.0678
8-45e	1805	7.30779	10.8263	13.303
8-45d	1810	7.5366	11.0106	13.6727
8-45c	1815	7.32796	10.9586	13.9781
8-45b	1820	7.23093	11.2924	14.6168
8-46	1840	7.14527	12.8455	13.9802
8-46e	1845	7.15086	13.3654	13.4341
8-46d	1850	7.30679	13.7543	13.162
8-46c	1855	7.2384	13.9726	13.0703
8-46b	1860	7.07799	14.1507	13.1306
8-47	1880	7.1418	13.8839	13.9564
8-47e	1885	7.23093	13.5067	13.8845
8-47d	1890	7.35465	13.3434	13.7257
8-47c	1895	7.12008	13.1178	13.7521
8-47b	1900	7.2709	13.5483	14.2309
8-48	1920	7.07082	12.5231	13.7797
8-48e	1925	7.09455	12.31	11.8326
8-48d	1930	7.28744	12.6025	11.6028
8-48c	1935	7.01123	13.4473	11.3231
8-48b	1940	7.12815	13.9054	11.8301
8-49	1960	7.34483	13.4086	13.863
8-49e	1965	7.24793	13.3746	13.9735
8-49d	1970	7.24155	12.9524	13.5279
8-49c	1975	7.14639	13.4419	13.2872
8-49b	1980	7.19859	13.4837	11.8216
8-50	2000	7.2181	14.1117	11.7275
8-50e	2005	7.07328	14.2387	11.0552
8-50d	2010	7.1373	14.0651	10.4973
8-50c	2015	7.01748	13.7752	10.1464
8-50b	2020	7.05409	13.6934	9.79999
8-51	2040	7.181	14.1976	10.4737
8-51e	2045	6.97854	14.1394	10.6979
8-51d	2050	6.95548	14.4963	10.861
8-51c	2055	7.1015	14.2615	10.7875
8-51b	2060	7.1373	14.0916	10.6736
8-52	2080	7.14527	12.298	11.0493
8-52e	2085	7.08034	13.7254	11.2904
8-52d	2090	7.12474	14.2483	11.1575
8-52c	2095	7.22342	14.3919	12.7828
8-52b	2100	7.10392	14.3838	12.6032
8-53	2120	7.18874	13.1696	12.1392
8-53e	2125	7.21597	13.6374	12.0283
8-53d	2130	7.1643	13.9225	12.856
8-53c	2135	7.2363	14.1439	12.8592
8-53b	2140	6.98618	14.2536	12.7361
8-54	2160	7.1821	13.6721	9.85694
8-54e	2165	7.02481	13.2835	9.66237
8-54d	2170	7.10507	13.1536	9.53117
8-54c	2175	7.18428	12.7402	9.59887
8-54b	2180	7.15654	12.626	10.2546
8-55	2200	7.17881	13.7609	14.1839
8-55e	2205	7.42156	13.7645	14.5441
8-55d	2210	7.1015	13.1132	14.689
8-55c	2215	6.94509	10.911	13.7822
8-55b	2220	7.16772	10.2223	12.5042
8-56	2240	7.08279	14.2169	9.99969
8-56e	2245	7.06372	14.6559	9.68748
8-56d	2250	7.0649	14.7964	13.916
8-56c	2255	7.14751	14.5008	13.6404
8-56b	2260	7.22342	13.9848	13.5918
8-57	2280	7.26679	11.9697	14.0422
8-57e	2285	7.3818	13.5078	14.0692
8-57d	2290	7.25531	13.4193	14.0358
8-57c	2295	7.31687	13.6323	14.1079
8-57b	2300	7.35658	13.621	13.9864
8-58	2320	7.11082	13.5321	13.9776
8-58e	2325	7.32589	14.514	14.7395
8-58d	2330	7.09212	14.8319	15.2839
8-58c	2335	7.19091	14.9388	15.1218
8-58b	2340	7.32589	14.9095	15.1507
8-59	2360	7.29361	14.234	15.0119
8-59e	2365	7.01	13.9067	15.1917
8-59d	2370	7.26153	13.9102	15.0875
8-59c	2375	7.29462	13.805	14.4976
8-59b	2380	7.18547	13.9647	14.0017
8-60	2400	7.24375	12.717	14.33
8-60e	2405	7.26679	13.406	14.767
8-60d	2410	7.20398	13.462	14.7523
8-60c	2415	7.27919	14.1065	15.0427
8-60b	2420	7.17213	14.1027	14.8492
8-61	2440	7.13381	13.215	13.8041
8-61e	2445	7.40276	13.4858	13.9714
8-61d	2450	7.30278	13.6345	13.6072
8-61c	2455	7.30076	13.8505	13.7494
8-61b	2460	7.21704	13.7942	13.8397
8-62	2480	7.18319	13.4009	13.581
8-62e	2485	7.48832	13.9225	13.2285
8-62d	2490	7.31188	13.8202	12.8864
8-62c	2495	7.28744	13.8549	13.5164
8-62b	2500	7.22458	14.0171	13.9882
8-63	2520	7.16098	12.7256	13.8546
8-63e	2525	7.2363	12.9553	13.4096
8-63d	2530	7.28021	13.7257	13.9059
8-63c	2535	7.2426	14.2586	14.483
8-63b	2540	7.12928	14.6574	14.8891
8-64	2560	7.1418	14.4912	14.8916
8-64e	2565	7.13042	13.5454	14.6053
8-64d	2570	7.22564	12.2111	13.9641
8-64c	2575	7.19417	11.6118	13.4253
8-64b	2580	7.17991	11.6989	13.4906
8-65	2600	7.17323	11.8809	13.8113
8-65e	2605	7.26885	12.6021	14.0601
8-65d	2610	7.17323	13.0404	14.1817
8-65c	2615	7.25842	12.4562	14.1616
8-65b	2620	7.37886	12.5375	13.972
8-66	2640	7.19967	14.1304	14.9033
8-66e	2645	7.30478	14.117	14.9433
8-66d	2650	7.14527	14.0444	14.4335
8-66c	2655	7.34181	13.1947	13.8611
8-66b	2660	7.29563	11.9839	12.7294
8-67	2680	7.08034	14.0555	14.0962
8-67e	2685	7.09571	13.9402	14.0686
8-67d	2690	7.0505	13.7866	13.4983
8-67c	2695	7.2384	13.4129	13.2021
8-67b	2700	7.2521	12.1788	13.141
8-68	2720	7.15876	13.6164	14.5518
8-68e	2725	7.22564	14.041	14.341
8-68d	2730	7.27612	14.3188	14.0557
8-68c	2735	7.19535	14.5203	13.5714
8-68b	2740	7.00876	14.4565	13.5369
8-69	2760	7.17323	11.8971	13.4908
8-69e	2765	7.16551	12.327	13.5878
8-69d	2770	7.0187	13.5137	13.9857
8-69c	2775	7.24479	14.3425	13.8445
8-69b	2780	7.2926	14.4661	13.7853
8-70	2800	7.26153	14.6808	14.0101
8-70e	2805	7.36536	14.4659	13.8644
8-70d	2810	7.34775	14.5693	13.5706
8-70c	2815	7.27305	14.7342	12.8975
8-70b	2820	7.21917	14.5401	12.3442
8-71	2840	7.19308	14.5499	13.047
8-71e	2845	7.1418	14.4879	13.3162
8-71d	2850	7.63176	14.7265	13.285
8-71c	2855	7.41692	14.7628	13.208
8-71b	2860	7.30989	14.786	13.3684
8-72	2880	7.39232	13.9377	13.0748
8-72e	2885	7.13504	13.8821	12.8125
8-72d	2890	7.22458	14.2613	13.2702
8-72c	2895	7.29462	14.2248	13.6371
8-72b	2900	7.181	14.3278	13.7437
8-73	2920	7.41219	15.0858	13.0814
8-73e	2925	7.21917	15.1112	13.556
8-73d	2930	7.3875	15.0451	13.5558
8-73c	2935	7.29462	14.6159	13.559
8-73b	2940	7.36632	14.4076	13.7347
8-74	2960	7.13381	14.3768	12.9229
8-74e	2965	7.33691	14.5831	13.291
8-74d	2970	7.25842	14.4091	13.406
8-74c	2975	7.3779	14.2485	13.4858
8-74b	2980	7.34181	13.9326	13.3058
8-75	3000	7.0517	14.9419	12.3453
8-75e	3005	7.1821	14.7498	12.6392
8-75d	3010	7.19417	14.656	12.6041
8-75c	3015	7.22458	14.601	12.4738
8-75b	3020	7.02237	14.6817	12.6532
8-76	3040	7.31796	14.0248	12.1783
8-76e	3045	7.30278	13.451	11.4952
8-76d	3050	7.20183	12.2801	11.0787
8-76c	3055	7.11894	12.1991	12.1825
8-76b	3060	7.5452	12.9011	13.5397
8-77	3080	7.98425	10.8643	13.3324
8-77e	3085	7.07082	10.2833	10.9995
8-77d	3090	7.20623	10.0583	11.7439
8-77c	3095	7.2267	9.90304	10.6183
8-77b	3100	7.39232	10.0299	11.2466
8-78	3120	8.03463	12.508	13.9183
8-78e	3125	7.8399	12.9057	14.1629
8-78d	3130	7.67871	12.576	13.9793
8-78c	3135	7.42063	12.883	13.5589
8-78b	3140	7.58075	13.7357	13.1279
8-79	3160	8.58789	14.0204	13.3476
8-79e	3165	8.6985	13.5495	13.3009
8-79d	3170	8.23998	14.1907	13.513
8-79c	3175	8.5157	14.1028	13.6268
8-79b	3180	8.70082	14.4449	14.2348
8-80	3200	9.04106	12.5546	14.3875
8-80e	3205	7.7385	12.6625	13.8126
8-80d	3210	7.52881	13.0491	13.9188
8-80c	3215	7.89615	13.774	14.154
8-80b	3220	8.04073	13.8509	14.3736
8-81	3240	8.26364	13.8647	14.0119
8-81e	3245	7.94708	13.5305	13.95
8-81d	3250	7.70273	13.2333	13.5909
8-81c	3255	7.90953	13.5688	13.1101
8-81b	3260	7.63343	13.5302	13.0034
8-82	3280	8.29205	13.5944	13.8641
8-82e	3285	8.2511	13.3023	13.9183
8-82d	3290	7.76301	12.816	13.5079
8-82c	3295	7.48027	12.6754	12.7015
8-82b	3300	7.29159	10.4318	11.9791
8-83	3320	7.91755	12.0697	11.8878
8-83e	3325	7.86901	12.4174	10.7084
8-83d	3330	7.46303	12.4191	10.6054
8-83c	3335	7.42811	11.8928	11.3756
8-83b	3340	7.46123	11.9231	12.7908
8-84	3360	9.50118	14.8223	14.9512
8-84e	3365	9.49651	14.6768	14.8304
8-84d	3370	9.21269	14.2922	14.5948
8-84c	3375	8.55374	13.7605	14.2978
8-84b	3380	7.94579	13.2026	13.7779
8-85	3400	7.75936	13.7073	13.3758
8-85e	3405	7.75636	13.7285	13.206
8-85d	3410	7.60236	12.9935	12.4506
8-85c	3415	7.75936	12.9035	13.2939
8-85b	3420	7.89282	12.7426	13.325
8-86	3440	7.7211	13.8355	11.7782
8-86e	3445	8.20242	14.3974	12.5556
8-86d	3450	8.23467	14.443	12.6115
8-86c	3455	7.88606	14.3816	12.7493
8-86b	3460	7.82445	14.1595	13.0827
8-87	3480	7.52529	12.3427	14.2579
8-87e	3485	7.67243	12.9576	14.06
8-87d	3490	7.49362	13.7298	13.9503
8-87c	3495	7.7226	13.4629	13.3438
8-87b	3500	7.86419	13.3844	13.255
8-88	3520	7.3319	10.7933	11.1484
8-88e	3525	7.31188	10.7034	11.5701
8-88d	3530	7.22882	11.9046	12.3133
8-88c	3535	7.21374	12.5152	12.4888
8-88b	3540	7.48204	13.3082	12.6782
8-89	3560	8.09977	14.4884	13.8214
8-89e	3565	8.08156	14.576	13.8898
8-89d	3570	8.34132	14.7031	14.1578
8-89c	3575	7.90557	14.335	13.8388
8-89b	3580	7.74745	14.1272	13.9988
8-90	3600	8.28438	14.7412	13.9273
8-90e	3605	8.32791	14.7524	13.3659
8-90d	3610	8.16827	14.2938	13.5906
8-90c	3615	7.77696	14.044	13.4959
8-90b	3620	7.70964	13.3339	13.2823
8-91	3640	7.38655	14.1557	12.6338
8-91e	3645	7.42156	13.9496	12.5298
8-91d	3650	7.12236	13.7229	12.5751
8-91c	3655	7.19308	13.9179	12.8762
8-91b	3660	7.33387	14.5494	13.582
8-92	3680	7.17552	14.7801	14.4341
8-92e	3685	6.98493	14.382	14.7683
8-92d	3690	7.24479	13.8283	14.4698
8-92c	3695	7.3319	13.9483	14.483
8-92b	3700	7.1821	13.7829	14.0802
8-93	3720	7.03342	14.3572	14.1595
8-93e	3725	7.17991	14.4679	14.3318
8-93d	3730	7.42349	14.5038	14.4478
8-93c	3735	7.30679	14.5435	14.4974
8-93b	3740	7.33691	14.4655	14.4781
8-94	3760	7.31895	13.2138	13.7628
8-94e	3765	7.15198	13.1428	13.8455
8-94d	3770	7.04078	12.7906	14.2149
8-94c	3775	7.34083	13.1047	14.2657
8-94b	3780	7.4694	14.0483	14.3807
8-95	3800	7.2384	13.783	13.6788
8-95e	3805	7.2181	13.8704	14.0563
8-95d	3810	7.33387	13.345	14.1438
8-95c	3815	7.36045	13.1202	14.0111
8-95b	3820	7.17323	13.1274	14.7136
8-96	3840	7.26576	13.8206	15.1001
8-96e	3845	7.22023	13.8648	15.0877
8-96d	3850	7.08034	13.6915	14.3349
8-96c	3855	7.3644	13.8165	13.8222
8-96b	3860	7.11197	13.6164	14.3257
8-97	3880	7.25427	12.1343	14.405
8-97e	3885	7.29765	12.0121	13.9161
8-97d	3890	7.2854	12.2113	13.8307
8-97c	3895	7.23735	12.4741	13.7534
8-97b	3900	7.17881	12.4176	13.9807
8-98	3920	7.20398	13.6425	13.8235
8-98e	3925	7.13955	13.5237	13.3569
8-98d	3930	6.98493	13.6793	13.3568
8-98c	3935	7.24479	13.2689	12.8301
8-98b	3940	7.37313	13.1587	12.5468
8-99	3960	7.42442	11.6873	11.9559
8-99e	3965	7.48293	10.8242	11.413
8-99d	3970	7.34678	11.2379	11.9547
8-99c	3975	7.38853	11.231	14.1625
8-99b	3980	7.29664	11.5361	14.0873
8-100	4000	7.35165	11.8557	14.078
8-100e	4005	7.21704	11.1997	14.374
8-100d	4010	7.19967	11.0137	14.3383
8-100c	4015	7.38948	10.848	14.2405
8-100b	4020	7.28021	11.2783	14.4488
8-101	4040	7.26679	12.4854	14.614
8-101e	4045	7.3319	12.3547	14.7143
8-101d	4050	7.26987	11.3731	14.1623
8-101c	4055	7.15086	11.1136	13.201
8-101b	4060	7.29563	10.7665	13.1621
8-102	4080	7.58999	10.9082	13.914
8-102e	4085	7.6818	10.7153	13.8389
8-102d	4090	7.2426	10.6716	13.8017
8-102c	4095	7.23199	10.9547	14.0586
8-102b	4100	7.28235	10.9343	13.411
8-103	4120	7.2709	11.7535	14.0697
8-103e	4125	7.42156	11.959	14.0347
8-103d	4130	7.28744	11.9815	14.294
8-103c	4135	7.15086	11.8459	14.4522
8-103b	4140	7.35067	11.6339	14.5566
8-104	4160	7.23093	12.9366	12.6158
8-104e	4165	7.28642	13.181	11.434
8-104d	4170	7.05409	12.7682	12.5831
8-104c	4175	7.34775	12.4705	13.1425
8-104b	4180	7.23735	11.9449	13.6787
8-105	4200	7.26369	11.1227	13.3413
8-105e	4205	7.2521	11.1213	14.0147
8-105d	4210	7.26782	10.8796	13.4099
8-105c	4215	7.40182	10.6022	13.3133
8-105b	4220	7.26369	10.5811	13.2566
8-106	4240	7.07328	12.0419	12.9074
8-106e	4245	6.93993	12.5484	13.5082
8-106d	4250	6.97854	12.5744	13.4086
8-106c	4255	7.09919	12.9998	13.5983
8-106b	4260	7.1821	13.2727	13.5802
8-107	4280	7.23735	12.0511	12.8673
8-107e	4285	7.34181	11.6951	12.7714
8-107d	4290	7.07211	11.5039	12.6678
8-107c	4295	7.20075	11.1184	13.755
8-107b	4300	7.22236	10.7057	13.9399
8-108	4320	7.02481	12.5058	14.4691
8-108e	4325	7.19967	12.6202	14.3996
8-108d	4330	7.1821	12.5656	13.8756
8-108c	4335	7.33691	12.0526	13.9728
8-108b	4340	7.34483	11.7275	13.9523
8-109	4360	7.06964	11.6112	13.9679
8-109e	4365	7.3818	11.8941	13.838
8-109d	4370	7.30278	11.9493	13.782
8-109c	4375	7.33985	12.3119	13.6364
8-109b	4380	7.33092	12.7851	12.3277
8-110	4400	7.26472	12.2244	12.0305
8-110e	4405	7.22458	11.4679	12.3363
8-110d	4410	7.40565	11.1291	13.396
8-110c	4415	7.2116	10.9127	13.2088
8-110b	4420	7.20516	12.0835	13.4458
8-111	4440	7.16209	13.6386	13.3696
8-111e	4445	7.11437	13.7194	13.7566
8-111d	4450	7.29664	13.1208	13.6161
8-111c	4455	7.13155	12.7885	14.0843
8-111b	4460	7.03463	12.4625	14.6181
8-112	4480	7.29866	13.2568	14.4894
8-112e	4485	7.19535	13.4831	13.8374
8-112d	4490	7.05528	13.5321	12.8849
8-112c	4495	7.12588	13.311	14.1256
8-112b	4500	7.10737	13.103	14.1191
8-113	4520	7.30989	12.5714	12.6265
8-113e	4525	7.35067	12.082	12.3815
8-113d	4530	7.17323	11.5713	12.7137
8-113c	4535	7.22236	11.6099	14.0667
8-113b	4540	7.28947	11.3623	14.2522
8-114	4560	7.3644	12.517	15.063
8-114e	4565	7.36045	12.5292	15.2586
8-114d	4570	7.41785	12.5799	14.9292
8-114c	4575	7.21704	12.1148	14.8248
8-114b	4580	7.22564	11.0327	14.6812
8-115	4600	7.16993	11.9417	13.4694
8-115e	4605	7.07328	12.2568	13.0476
8-115d	4610	7.181	12.3247	13.5419
8-115c	4615	7.28642	12.112	13.7321
8-115b	4620	7.27715	12.0406	13.7532
8-116	4640	7.20183	14.0528	13.1929
8-116e	4645	7.3856	14.3921	13.2519
8-116d	4650	7.21704	14.2736	13.0691
8-116c	4655	7.19859	14.5566	12.7704
8-116b	4660	7.36045	14.3706	14.0172
8-117	4680	7.13617	13.9075	15.0805
8-117e	4685	7.18547	13.4836	15.0721
8-117d	4690	7.24375	13.8492	14.548
8-117c	4695	7.24793	14.031	14.4827
8-117b	4700	7.1531	13.8749	14.2833
8-118	4720	7.2363	13.0321	13.8525
8-118e	4725	7.26472	12.9956	13.9914
8-118d	4730	7.19417	12.7588	13.9987
8-118c	4735	7.20838	12.8514	13.7676
8-118b	4740	7.15543	12.2198	13.4877
8-119	4760	7.19859	14.234	10.9786
8-119e	4765	7.18982	14.0875	11.0988
8-119d	4770	7.42257	13.7749	11.0809
8-119c	4775	7.3319	13.6287	11.2271
8-119b	4780	7.42903	14.1089	11.5111
8-120	4800	7.19417	14.3732	12.2044
8-120e	4805	7.13268	13.799	13.1446
8-120d	4810	7.1178	13.6604	13.1599
8-120c	4815	7.26153	13.6917	13.4943
8-120b	4820	6.96705	13.8736	13.6372
8-121	4840	7.1178	11.7454	11.6132
8-121e	4845	7.17552	12.3243	12.1297
8-121d	4850	7.1015	12.0565	12.1312
8-121c	4855	7.28438	13.227	13.4515
8-121b	4860	7.3644	14.2249	14.6646
8-122	4880	7.1821	14.8115	15.1014
8-122e	4885	7.28021	14.7931	15.0915
8-122d	4890	7.27919	14.4968	14.6194
8-122c	4895	7.25635	14.6227	13.2143
8-122b	4900	7.18982	14.828	11.2901
8-123	4920	7.14751	14.279	12.2586
8-123e	4925	7.09339	13.271	12.6396
8-123d	4930	7.2521	12.3467	13.1896
8-123c	4935	7.03705	13.3906	13.777
8-123b	4940	7.2384	14.2117	14.5532
8-124	4960	7.19308	14.4698	14.7517
8-124e	4965	7.18319	14.2554	14.5171
8-124d	4970	7.26266	12.0726	12.942
8-124c	4975	7.22342	10.1798	11.6522
8-124b	4980	7.19643	12.0944	13.6483
8-125	5000	7.38853	13.2387	14.4207
8-125e	5005	7.22882	13.6014	14.2402
8-125d	5010	7.1531	14.4032	14.1886
8-125c	5015	7.192	14.8628	14.4738
8-125b	5020	7.26679	15.1231	14.8014
8-126	5040	7.24051	14.222	14.7967
8-126e	5045	7.16098	13.8717	14.2024
8-126d	5050	7.27817	14.1162	12.2491
8-126c	5055	7.28235	14.2504	11.0129
8-126b	5060	7.36343	14.3264	11.4553
8-127	5080	7.46401	14.1428	15.1119
8-127e	5085	7.25106	13.037	14.7608
8-127d	5090	7.02724	13.2005	15.1195
8-127c	5095	7.30378	13.4078	14.8211
8-127b	5100	7.31687	13.613	14.3565
8-128	5120	7.10852	13.8462	14.4537
8-128e	5125	7.19091	13.9755	13.9599
8-128d	5130	7.22458	14.265	13.9543
8-128c	5135	7.10035	14.3489	13.7516
8-128b	5140	7.13617	14.4043	13.0491
8-129	5160	7.24584	14.472	14.6983
8-129e	5165	7.181	14.7269	14.8133
8-129d	5170	7.00753	14.848	14.6056
8-129c	5175	7.06727	14.4736	14.263
8-129b	5180	7.192	14.0034	13.5155
8-130	5200	7.28133	14.1284	13.433
8-130e	5205	7.2267	14.3972	13.5842
8-130d	5210	7.24051	13.541	12.6689
8-130c	5215	7.0187	13.1417	14.1231
8-130b	5220	7.23093	14.5178	14.5673
8-131	5240	7.31288	14.8454	14.6079
8-131e	5245	7.14292	14.8714	15.1006
8-131d	5250	7.28337	14.9131	15.1547
8-131c	5255	7.15987	14.2378	15.1251
8-131b	5260	7.22988	13.6003	15.1731
8-132	5280	7.35165	14.7437	14.1596
8-132e	5285	7.35262	14.7851	14.001
8-132d	5290	7.31488	14.8873	14.5049
8-132c	5295	7.16098	14.7398	14.5673
8-132b	5300	7.09687	14.6928	14.4766
8-133	5320	7.10035	14.0505	12.7302
8-133e	5325	7.15543	14.7417	13.0633
8-133d	5330	7.07211	14.77	12.8184
8-133c	5335	7.11197	14.8382	13.0742
8-133b	5340	7.11666	14.7729	12.7652
8-134	5360	7.1821	10.6226	11.6557
8-134e	5365	7.15198	11.1283	11.6997
8-134d	5370	7.2854	11.9674	12.3024
8-134c	5375	7.31388	13.9865	13.8588
8-134b	5380	7.21374	14.2686	13.9175
8-135	5400	7.33789	13.5943	14.2727
8-135e	5405	7.08034	13.8683	14.3554
8-135d	5410	7.33485	14.2591	14.2812
8-135c	5415	7.2116	14.0233	13.8693
8-135b	5420	7.2426	13.8092	13.8614
8-136	5440	7.20398	13.7258	13.7478
8-136e	5445	7.06727	13.7973	14.5044
8-136d	5450	7.19751	13.3785	14.7028
8-136c	5455	7.25001	12.9562	14.7604
8-136b	5460	7.15421	12.6354	14.8057
8-137	5480	7.08151	13.9215	13.3355
8-137e	5485	7.04199	14.0876	13.2113
8-137d	5490	6.94122	14.1192	13.4269
8-137c	5495	7.1178	13.9402	13.0188
8-137b	5500	7.1235	13.8958	13.465
8-138	5520	7.19417	14.4866	14.1642
8-138e	5525	7.19643	14.4476	14.0629
8-138d	5530	7.33887	13.8738	13.5321
8-138c	5535	7.09339	13.5761	13.7075
8-138b	5540	7.20516	12.3745	13.5044
8-139	5560	7.21704	9.95984	12.2714
8-139e	5565	7.09687	10.2292	12.4909
8-139d	5570	7.24375	10.4374	12.0646
8-139c	5575	7.30779	11.5012	13.0369
8-139b	5580	7.23419	12.3184	13.2299
8-140	5600	7.23525	12.4247	13.1518
8-140e	5605	7.11894	12.0415	13.6203
8-140d	5610	7.19091	11.9124	12.2593
8-140c	5615	7.21053	12.8587	12.5023
8-140b	5620	7.29462	13.9432	12.4352
8-141	5640	7.15765	14.1456	12.475
8-141e	5645	7.02724	13.4033	12.1792
8-141d	5650	7.24584	10.3725	11.9955
8-141c	5655	7.2709	11.0309	12.2687
8-141b	5660	7.27919	12.0265	12.4061
8-142	5680	6.98868	13.6392	13.3976
8-142e	5685	7.11082	14.1265	14.0977
8-142d	5690	7.25427	14.2609	14.0455
8-142c	5695	7.21053	14.305	14.0768
8-142b	5700	7.17881	14.3014	13.8262
8-143	5720	6.97085	13.1976	14.4082
8-143e	5725	7.25323	12.7356	14.1584
8-143d	5730	7.26576	12.3914	13.6868
8-143c	5735	7.30989	11.8461	13.6484
8-143b	5740	7.11082	10.6374	12.9972
8-144	5760	7.28947	11.7741	14.2784
8-144e	5765	7.08034	11.7719	14.1729
8-144d	5770	7.27919	12.2415	13.9925
8-144c	5775	7.0863	12.7026	13.9611
8-144b	5780	7.09212	13.2199	13.8864
8-145	5800	7.3856	11.2124	12.4478
8-145e	5805	7.22988	11.0459	11.6544
8-145d	5810	7.2181	11.0987	12.3848
8-145c	5815	7.28845	10.724	12.07
8-145b	5820	7.15987	10.2328	11.6968
8-146	5840	7.03705	13.7807	13.2558
8-146e	5845	7.34279	14.33	13.3948
8-146d	5850	7.19859	14.7867	13.8063
8-146c	5855	7.22882	14.9488	13.9452
8-146b	5860	7.32589	15.0751	14.139
8-147	5880	7.25323	14.1423	13.5658
8-147e	5885	7.30679	13.8768	13.4704
8-147d	5890	7.26576	13.7317	13.1905
8-147c	5895	7.0505	13.2059	13.1992
8-147b	5900	7.16882	12.9707	13.7976
8-148	5920	7.19417	12.97	14.0252
8-148e	5925	7.01614	11.612	13.4249
8-148d	5930	7.31587	11.4513	13.5145
8-148c	5935	7.11437	12.0543	13.7969
8-148b	5940	7.2751	12.4013	13.7696
8-149	5960	7.2363	11.9406	12.5127
8-149e	5965	7.20731	12.6805	12.4219
8-149d	5970	7.09455	13.7645	13.0852
8-149c	5975	7.30679	13.7944	12.6687
8-149b	5980	6.99752	13.8888	12.4854
8-150	6000	7.1178	14.4968	12.947
8-150e	6005	7.1821	14.3437	12.8357
8-150d	6010	7.0468	14.2724	12.9678
8-150c	6015	7.13155	13.5122	12.101
8-150b	6020	7.15876	11.9426	11.3811
8-151	6040	7.34376	11.2941	13.4507
8-151e	6045	7.18765	12.9438	13.4754
8-151d	6050	7.2213	13.3392	12.8084
8-151c	6055	7.3249	13.4963	12.2575
8-151b	6060	7.2521	13.1484	11.9709
8-152	6080	7.17772	13.548	13.4079
8-152e	6085	7.34181	13.292	13.0365
8-152d	6090	7.17662	13.8117	12.2857
8-152c	6095	7.1178	13.9822	12.4829
8-152b	6100	7.10967	13.9713	11.9889
8-153	6120	7.1418	14.5183	13.9757
8-153e	6125	7.26266	14.1601	13.9383
8-153d	6130	7.28021	13.8967	13.6311
8-153c	6135	7.33387	12.0238	12.9689
8-153b	6140	7.13381	10.9708	11.2115
8-154	6160	7.18982	13.8686	11.7344
8-154e	6165	7.26679	13.0792	11.0007
8-154d	6170	7.18874	13.22	11.4982
8-154c	6175	7.27817	12.7533	11.6924
8-154b	6180	7.19859	13.4815	12.9998
8-155	6200	7.20398	12.6925	13.6852
8-155e	6205	7.2363	12.8067	13.3843
8-155d	6210	7.29462	13.2421	13.6143
8-155c	6215	7.13843	13.2095	13.5913
8-155b	6220	7.31288	13.4351	13.4171
8-156	6240	7.2116	13.3592	13.7634
8-156e	6245	7.47216	13.5364	13.8989
8-156d	6250	7.0456	12.0184	12.9952
8-156c	6255	7.24479	10.4605	11.8258
8-156b	6260	6.98993	10.3014	11.6012
8-157	6280	7.25842	11.3144	11.9587
8-157e	6285	7.37016	11.8305	13.2651
8-157d	6290	7.23093	11.6506	12.9989
8-157c	6295	7.22564	12.682	13.1016
8-157b	6300	7.3644	13.1474	13.5226
8-158	6320	7.33985	12.7275	12.4225
8-158e	6325	6.9607	12.5366	11.925
8-158d	6330	7.13504	10.4715	10.7093
8-158c	6335	7.02978	9.4719	9.62185
8-158b	6340	7.50779	9.79999	10.0293
8-159	6360	7.27305	10.2043	11.3559
8-159e	6365	7.13268	9.92729	11.9079
8-159d	6370	7.24479	9.75916	11.6509
8-159c	6375	7.2363	9.897	11.5535
8-159b	6380	7.30989	11.7033	11.6863
8-160	6400	7.15086	14.2694	12.0962
8-160e	6405	7.1418	14.3094	12.4253
8-160d	6410	7.12236	14.0623	12.3153
8-160c	6415	7.11894	13.9853	12.1716
8-160b	6420	7.37886	13.7181	12.4501
8-161	6440	7.02857	14.4579	13.9517
8-161e	6445	7.3779	14.056	13.8037
8-161d	6450	7.13155	13.699	13.9309
8-161c	6455	7.12588	14.0713	13.1788
8-161b	6460	7.35852	14.6296	13.052
8-162	6480	6.85524	14.8661	13.9963
8-162e	6485	7.31288	14.4143	14.288
8-162d	6490	7.21374	14.359	14.5479
8-162c	6495	7.22236	13.6343	14.1631
8-162b	6500	7.32796	13.2599	14.8874
8-163	6520	7.27305	12.7396	14.283
8-163e	6525	7.16551	12.8789	13.4857
8-163d	6530	7.22236	12.8445	13.2291
8-163c	6535	7.13617	12.6002	12.8304
8-163b	6540	7.23525	12.0105	13.4787
8-164	6560	7.0505	14.4706	15.074
8-164e	6565	7.08279	14.3884	14.9955
8-164d	6570	7.13042	14.6217	14.7416
8-164c	6575	7.09571	14.5539	14.3265
8-164b	6580	6.98868	14.4634	13.7977
8-165	6600	7.04199	13.2646	12.9406
8-165e	6605	7.09803	13.1841	12.5882
8-165d	6610	7.11666	13.2116	13.1761
8-165c	6615	7.17213	13.2574	13.3329
8-165b	6620	7.27612	13.2268	13.2804
8-166	6640	7.27305	13.0922	13.7641
8-166e	6645	7.20291	13.9896	14.5456
8-166d	6650	7.28235	14.4377	14.4869
8-166c	6655	7.32589	14.42	14.4938
8-166b	6660	7.15876	14.5578	14.5854
8-167	6680	7.06727	14.7643	12.7073
8-167e	6685	7.00124	14.9226	12.7477
8-167d	6690	7.06134	14.9388	12.9518
8-167c	6695	7.30989	14.7796	13.0793
8-167b	6700	7.1235	14.5824	13.1094
8-168	6720	7.29159	14.5953	13.6435
8-168e	6725	7.37217	14.6398	13.8212
8-168d	6730	7.36632	14.1543	13.6208
8-168c	6735	7.3692	14.2506	13.5334
8-168b	6740	7.23093	14.2876	13.2936
8-169	6760	7.1821	13.9998	12.2114
8-169e	6765	7.14292	13.5161	11.8922
8-169d	6770	7.03221	12.2635	10.534
8-169c	6775	6.9798	11.569	10.007
8-169b	6780	7.09339	11.8573	10.6423
8-170	6800	7.1632	13.2177	12.8487
8-170e	6805	7.20516	13.3931	13.1715
8-170d	6810	7.29563	13.4516	13.0963
8-170c	6815	7.19967	12.7033	12.7308
8-170b	6820	7.2116	12.9039	12.7514
8-171	6840	7.19308	13.4163	10.0574
8-171e	6845	7.20183	14.4725	10.1017
8-171d	6850	6.93734	15.1737	12.5787
8-171c	6855	7.10266	15.2243	13.11
8-171b	6860	7.03958	15.2969	13.3386
8-172	6880	7.24375	13.5168	12.4318
8-172e	6885	7.07916	13.4815	14.0408
8-172d	6890	7.25946	13.9916	14.1283
8-172c	6895	7.13268	14.2948	14.2146
8-172b	6900	7.23419	14.1405	14.17
8-173	6920	7.25323	14.745	12.9871
8-173e	6925	7.17552	14.9799	12.6332
8-173d	6930	7.23946	15.1606	13.7912
8-173c	6935	7.32993	15.2204	13.7427
8-173b	6940	7.2213	15.0603	14.0643
8-174	6960	7.22458	14.7959	14.4557
8-174e	6965	7.20945	14.8628	14.3532
8-174d	6970	7.47119	15.09	14.2603
8-174c	6975	7.14068	14.8925	13.1559
8-174b	6980	6.98618	14.5847	11.268
8-175	7000	7.2709	11.9502	10.5894
8-175e	7005	7.20398	11.4483	10.9826
8-175d	7010	7.17213	13.1592	11.9505
8-175c	7015	7.5183	13.7281	12.2617
8-175b	7020	7.94772	14.2574	12.3836
8-176	7040	7.95548	13.5745	11.1297
8-176e	7045	7.48027	13.0724	12.2482
8-176d	7050	7.36142	13.1748	12.3089
8-176c	7055	7.45121	13.6755	12.9777
8-176b	7060	7.44659	13.5761	12.7756
8-177	7080	7.67009	13.5559	11.7009
8-177e	7085	7.72942	13.5979	11.8958
8-177d	7090	7.47662	13.7096	11.2792
8-177c	7095	7.41312	13.5129	10.941
8-177b	7100	7.51743	13.1861	10.7302
8-178	7120	8.14241	13.8811	12.4003
8-178e	7125	8.15426	14.1312	13.6209
8-178d	7130	8.86555	14.5607	14.3488
8-178c	7135	9.08066	14.5218	14.5112
8-178b	7140	9.15003	14.2365	14.0758
8-179	7160	7.9002	13.6624	11.8506
8-179e	7165	7.99373	13.9609	10.9768
8-179d	7170	8.01307	14.1309	11.0449
8-179c	7175	8.06188	14.2527	10.8016
8-179b	7180	8.32594	14.0588	12.5441
8-180	7200	8.76414	14.4245	14.7176
8-180e	7205	9.01279	14.1265	14.4941
8-180d	7210	8.04259	13.8793	13.8712
8-180c	7215	7.47573	13.4323	13.3328
8-180b	7220	7.4694	13.0982	14.0092
8-181	7240	8.49454	12.5157	14.3462
8-181e	7245	9.29538	13.6021	14.6229
8-181d	7250	9.12756	14.0734	14.9434
8-181c	7255	9.28515	14.6873	15.0436
8-181b	7260	9.03982	14.6912	15.1016
8-182	7280	7.5656	13.9614	12.8072
8-182e	7285	7.34775	13.8078	12.9082
8-182d	7290	7.10737	14.0968	12.953
8-182c	7295	7.0492	14.1051	12.6521
8-182b	7300	7.14975	14.2146	12.1016
8-183	7320	7.24479	14.5514	13.8457
8-183e	7325	7.04319	14.6963	13.9055
8-183d	7330	6.98743	14.5472	13.9627
8-183c	7335	7.2267	13.9842	13.9176
8-183b	7340	7.17323	13.4506	14.2285
8-184	7360	7.28235	13.2862	14.3925
8-184e	7365	7.2384	13.1339	14.5705
8-184d	7370	7.26782	13.8077	15.1294
8-184c	7375	7.19859	13.7154	15.0967
8-184b	7380	7.15654	13.4424	14.9874
8-185	7400	7.39994	10.6384	13.8044
8-185e	7405	7.26679	10.1781	13.4781
8-185d	7410	7.10392	10.4778	13.3538
8-185c	7415	7.14527	11.0895	13.4194
8-185b	7420	7.38275	12.29	13.6656
8-186	7440	7.26679	11.8602	12.9171
8-186e	7445	7.2149	10.2338	12.6733
8-186d	7450	7.25531	11.8222	13.0629
8-186c	7455	7.20945	13.4449	13.513
8-186b	7460	7.031	13.8151	13.2411
8-187	7480	7.21704	13.3409	14.3352
8-187e	7485	7.10622	13.4678	14.3843
8-187d	7490	7.22564	13.4743	14.4788
8-187c	7495	7.23093	13.4027	14.3562
8-187b	7500	7.14292	12.7453	14.1695
8-188	7520	7.10622	11.6917	12.7014
8-188e	7525	7.15086	11.6887	13.1245
8-188d	7530	7.17213	11.7838	13.4515
8-188c	7535	7.27408	11.7241	13.6873
8-188b	7540	6.83428	11.8642	13.8875
8-189	7560	7.29664	12.5921	13.1341
8-189e	7565	7.27919	12.8507	12.9135
8-189d	7570	7.12815	12.6623	12.3928
8-189c	7575	6.97476	12.4778	12.3466
8-189b	7580	7.29361	11.76	12.7981
8-190	7600	7.20183	12.7444	13.6508
8-190e	7605	7.14863	12.3585	13.1023
8-190d	7610	6.98743	11.6931	12.8075
8-190c	7615	7.17552	10.3617	11.5211
8-190b	7620	7.22564	10.5228	12.6071
8-191	7640	7.13268	11.0268	13.2788
8-191e	7645	7.11197	10.7554	12.9801
8-191d	7650	7.23735	11.1641	12.7791
8-191c	7655	7.03463	12.0577	13.2031
8-191b	7660	7.09096	12.3196	12.9884
8-192	7680	7.19751	10.9437	12.569
8-192e	7685	7.36824	11.4867	12.5372
8-192d	7690	7.05289	11.8953	12.8926
8-192c	7695	7.15198	12.2105	13.2028
8-192b	7700	7.17881	12.3743	13.4874
8-193	7720	7.28642	10.7597	12.81
8-193e	7725	7.31796	10.4897	13.3248
8-193d	7730	7.12815	10.71	13.4973
8-193c	7735	7.2426	10.6864	13.3846
8-193b	7740	7.33092	10.6535	13.5997
8-194	7760	7.10737	10.3185	11.7398
8-194e	7765	7.27817	10.4222	12.076
8-194d	7770	7.19859	10.8453	12.411
8-194c	7775	7.37313	11.1628	13.0991
8-194b	7780	7.1178	11.1399	13.2232
8-195	7800	7.0456	10.3634	13.2232
8-195e	7805	7.35658	10.3017	13.2774
8-195d	7810	7.0456	10.3125	13.5677
8-195c	7815	7.19417	10.5201	13.6884
8-195b	7820	7.27817	10.885	13.4907
8-196	7840	7.19308	11.3136	10.495
8-196e	7845	7.08396	11.1541	11.1906
8-196d	7850	7.21374	11.1153	12.1315
8-196c	7855	7.23525	11.2627	12.4744
8-196b	7860	7.37695	11.0889	12.2874
8-197	7880	7.27715	11.0537	13.4505
8-197e	7885	7.09339	11.1793	13.4783
8-197d	7890	7.35658	10.5766	13.2213
8-197c	7895	7.26153	10.3987	13.2384
8-197b	7900	7.13042	10.7585	13.8517
8-198	7920	7.29563	10.9644	13.234
8-198e	7925	7.17213	11.5158	10.8648
8-198d	7930	7.16662	12.0631	10.6311
8-198c	7935	7.09919	11.9088	10.7109
8-198b	7940	6.97728	12.0165	12.4732
8-199	7960	7.14068	12.7512	13.7175
8-199e	7965	7.22564	12.8485	13.5902
8-199d	7970	7.14863	12.9578	12.8031
8-199c	7975	7.20516	13.5693	12.8762
8-199b	7980	7.20838	13.5364	12.6085
8-200	8000	7.10035	12.9914	14.3487
8-200e	8005	7.14975	12.3238	14.3487
8-200d	8010	7.05289	12.4987	14.3165
8-200c	8015	7.10852	12.5686	14.1482
8-200b	8020	7.05528	12.9098	13.8422
8-201	8040	7.35368	12.9747	13.4247
8-201e	8045	7.28021	12.5676	13.5839
8-201d	8050	7.23735	12.7938	12.5751
8-201c	8055	7.2149	13.3722	10.7326
8-201b	8060	7.08979	13.5123	10.6762
8-202	8080	7.09339	13.5163	13.8052
8-202e	8085	7.19091	13.5616	13.8266
8-202d	8090	7.23946	12.9633	13.8551
8-202c	8095	7.0468	11.827	13.7728
8-202b	8100	7.20183	11.8922	13.871
8-203	8120	7.18982	11.7212	14.0026
8-203e	8125	7.1643	11.4341	13.8408
8-203d	8130	7.25946	11.9459	13.3862
8-203c	8135	7.20075	12.6163	13.2914
8-203b	8140	7.14975	13.3081	13.6996
8-204	8160	7.49097	12.7183	14.4893
8-204e	8165	7.2149	13.1778	14.7422
8-204d	8170	7.24584	13.3443	14.7646
8-204c	8175	7.13381	12.924	14.4573
8-204b	8180	7.12928	12.2787	14.1733
8-205	8200	7.4694	12.2575	13.3769
8-205e	8205	7.30378	12.2108	13.2114
8-205d	8210	7.18547	12.9951	13.5067
8-205c	8215	7.46581	13.1956	13.7
8-205b	8220	7.36045	12.9233	13.7139
8-206	8240	7.23304	10.1286	11.9267
8-206e	8245	7.1178	10.0866	11.5696
8-206d	8250	7.3249	10.7507	12.9911
8-206c	8255	7.22342	11.6723	13.3856
8-206b	8260	7.31188	12.0794	13.2756
8-207	8280	7.23093	12.1348	11.5455
8-207e	8285	7.09687	12.994	11.634
8-207d	8290	6.94122	13.4261	12.3554
8-207c	8295	7.21267	13.5707	12.7745
8-207b	8300	7.21704	13.4338	12.8074
8-208	8320	7.25531	10.7634	12.4709
8-208e	8325	7.10622	11.4937	13.4367
8-208d	8330	7.13042	11.8859	13.7764
8-208c	8335	7.17323	12.396	13.7712
8-208b	8340	7.44112	12.982	14.1107
8-209	8360	7.02724	10.9455	13.4067
8-209e	8365	7.1178	11.773	14.5561
8-209d	8370	7.42626	12.647	14.4659
8-209c	8375	7.23735	12.6156	14.4434
8-209b	8380	7.23735	12.4265	14.2399
8-210	8400	7.25106	10.3349	12.3424
8-210e	8405	7.18982	13.4852	13.6872
8-210d	8410	7.13955	14.1463	13.9563
8-210c	8415	7.11894	14.6249	14.0956
8-210b	8420	7.15543	14.5807	14.1594
8-211	8440	7.08746	11.8434	14.6324
8-211e	8445	7.25739	12.2177	14.5064
8-211d	8450	7.21053	12.4876	14.4453
8-211c	8455	7.12815	12.0937	14.3996
8-211b	8460	7.15765	12.5095	13.8504
8-212	8480	7.0468	14.6467	13.6823
8-212e	8485	7.10852	14.4302	13.6963
8-212d	8490	6.97223	14.2261	13.9116
8-212c	8495	7.03221	13.5662	14.0522
8-212b	8500	7.03342	13.7399	14.2094
8-213	8520	7.19859	14.3283	14.2536
8-213e	8525	7.20945	14.4038	14.1218
8-213d	8530	7.18874	14.5019	14.0633
8-213c	8535	7.18319	14.5357	13.9494
8-213b	8540	7.2709	14.2382	13.6095
8-214	8560	7.2149	14.1572	13.7397
8-214e	8565	7.4494	13.7288	14.0209
8-214d	8570	7.29866	13.3336	14.0618
8-214c	8575	7.24155	13.4141	14.1303
8-214b	8580	7.18656	13.2774	14.0964
8-215	8600	7.25739	13.6501	12.038
8-215e	8605	7.13843	14.1424	12.7699
8-215d	8610	6.93864	14.3698	12.7566
8-215c	8615	6.91361	14.296	13.0007
8-215b	8620	7.13268	14.2114	13.1752
8-216	8640	7.16993	13.9131	13.593
8-216e	8645	7.192	14.1236	13.7904
8-216d	8650	7.27305	14.0483	13.6242
8-216c	8655	7.14863	13.7417	13.3741
8-216b	8660	7.08151	13.6152	13.3423
8-217	8680	7.15421	13.6952	13.026
8-217e	8685	7.16209	13.3657	13.3009
8-217d	8690	7.26266	12.9401	13.1778
8-217c	8695	7.21704	12.9663	13.1251
8-217b	8700	7.33092	12.5299	13.0591
8-218	8720	7.03958	13.2076	14.2864
8-218e	8725	7.12928	13.481	14.6786
8-218d	8730	7.60489	13.5532	14.5414
8-218c	8735	7.37695	13.2544	14.574
8-218b	8740	7.24793	12.8717	14.5568
8-219	8760	7.30478	11.0215	13.5836
8-219e	8765	7.39609	11.0768	12.1204
8-219d	8770	7.2521	11.2365	13.5979
8-219c	8775	7.25946	11.3359	13.8818
8-219b	8780	7.30378	11.893	13.8926
8-220	8800	7.1178	11.3036	13.9239
8-220e	8805	7.14292	11.1777	13.9817
8-220d	8810	7.17662	11.2159	14.5133
8-220c	8815	7.26369	11.2068	14.2521
8-220b	8820	7.36632	11.3216	14.2768
8-221	8840	7.2709	10.3154	13.5802
8-221e	8845	7.26153	10.0581	13.4149
8-221d	8850	7.34376	9.89735	13.527
8-221c	8855	7.17323	9.96883	13.419
8-221b	8860	7.23199	10.065	13.4063
8-222	8880	7.25001	10.6476	14.3826
8-222e	8885	7.23093	11.0146	14.1469
8-222d	8890	7.30378	11.1229	14.0323
8-222c	8895	7.19535	11.2581	14.1677
8-222b	8900	7.13042	11.2693	14.0472
8-223	8920	7.26885	10.9183	12.6893
8-223e	8925	7.24155	10.8613	11.9699
8-223d	8930	7.26885	10.4746	11.594
8-223c	8935	7.12815	9.68533	10.9548
8-223b	8940	7.05528	9.8604	13.2582
8-224	8960	7.15765	11.5413	14.1294
8-224e	8965	7.21374	11.0926	13.9548
8-224d	8970	7.12928	10.6512	13.9995
8-224c	8975	7.28133	10.2806	14.173
8-224b	8980	7.35755	10.7422	14.3358
8-225	9000	7.18765	10.7488	13.2648
8-225e	9005	7.20945	10.7982	12.4623
8-225d	9010	7.15987	10.6871	12.8739
8-225c	9015	7.2926	11.2754	13.9631
8-225b	9020	7.29866	11.2509	14.4395
8-226	9040	7.14751	12.2933	13.7764
8-226e	9045	7.08979	12.1246	13.2495
8-226d	9050	7.12815	12.1539	13.0818
8-226c	9055	7.19859	11.6576	13.0675
8-226b	9060	7.06253	10.9877	12.9291
8-227	9080	7.49009	12.1498	10.8114
8-227e	9085	7.18765	12.8445	13.0308
8-227d	9090	7.18319	12.9915	12.8103
8-227c	9095	7.00248	12.9398	13.0432
8-227b	9100	7.13155	12.6818	12.9058
8-228	9120	7.16993	12.3309	13.6945
8-228e	9125	7.35165	12.4562	14.1747
8-228d	9130	7.35852	12.6024	14.6673
8-228c	9135	7.31288	11.7747	14.7496
8-228b	9140	7.30478	12.439	14.9065
8-229	9160	7.34775	11.8541	14.2881
8-229e	9165	7.24793	11.7434	13.9735
8-229d	9170	7.376	11.3854	13.4818
8-229c	9175	7.25946	11.268	13.5334
8-229b	9180	7.29765	11.5255	14.0141
8-230	9200	7.27612	13.1452	13.7349
8-230e	9205	7.26266	12.8258	13.39
8-230d	9210	7.23735	12.3528	13.6411
8-230c	9215	7.10266	12.0032	14.6927
8-230b	9220	7.23419	11.4332	14.4857
8-231	9240	7.20398	10.8967	11.5094
8-231e	9245	7.04199	10.6068	12.5735
8-231d	9250	7.33887	10.4357	13.0412
8-231c	9255	7.2605	11.0928	13.8252
8-231b	9260	6.99752	12.0922	14.3489
8-232	9280	7.35465	13.278	14.3872
8-232e	9285	7.20291	12.878	14.0991
8-232d	9290	7.14863	12.8372	13.8139
8-232c	9295	7.16209	12.713	13.7308
8-232b	9300	7.2854	12.448	13.1494
8-233	9320	7.26576	12.8449	14.0428
8-233e	9325	7.31895	12.723	13.8495
8-233d	9330	7.20291	12.6847	13.6722
8-233c	9335	7.25427	12.7619	13.5376
8-233b	9340	7.23525	12.7917	13.4496
8-234	9360	6.83289	13.4932	14.3128
8-234e	9365	7.11894	13.1998	14.2359
8-234d	9370	7.26266	12.8044	13.9796
8-234c	9375	7.34181	11.9926	13.7896
8-234b	9380	7.32391	11.2869	13.9489
8-235	9400	7.09096	12.3643	14.4459
8-235e	9405	7.23735	12.0926	14.2359
8-235d	9410	7.25531	11.9195	14.1396
8-235c	9415	7.25739	11.0695	13.6729
8-235b	9420	7.3779	10.3778	12.37
8-236	9440	7.2751	10.8312	10.7279
8-236e	9445	7.24155	11.2798	11.3646
8-236d	9450	7.07211	11.3219	11.8412
8-236c	9455	7.21704	11.4349	12.2289
8-236b	9460	7.12474	11.3991	12.4199
8-237	9480	7.1632	11.9765	11.2489
8-237e	9485	7.08279	12.019	10.8781
8-237d	9490	7.0492	11.8291	10.458
8-237c	9495	7.01748	11.2799	10.7353
8-237b	9500	7.09919	10.8062	10.9691
8-238	9520	7.33092	11.1559	10.2659
8-238e	9525	7.12701	11.7971	10.2624
8-238d	9530	7.29361	12.1734	10.4595
8-238c	9535	7.15421	13.0824	11.788
8-238b	9540	7.13955	14.0029	12.0361
8-239	9560	7.20516	13.6752	13.9134
8-239e	9565	7.26782	13.3578	14.1101
8-239d	9570	7.16772	12.8962	14.0673
8-239c	9575	7.31994	12.2888	13.8828
8-239b	9580	7.15654	12.1149	13.5164
8-240	9600	7.20623	12.0687	13.487
8-240e	9605	7.20075	12.4289	13.6778
8-240d	9610	7.21267	12.8557	13.5793
8-240c	9615	7.2605	13.0308	13.8521
8-240b	9620	7.12474	12.9217	13.4218
8-241	9640	7.21053	12.8958	12.6945
8-241e	9645	7.32589	13.3567	12.7028
8-241d	9650	7.26266	13.2024	12.9247
8-241c	9655	7.24688	13.4226	13.6151
8-241b	9660	7.05528	12.9051	13.7472
8-242	9680	7.29866	14.7956	11.9191
8-242e	9685	7.1531	14.6494	11.8742
8-242d	9690	7.13268	14.7132	11.7495
8-242c	9695	7.10852	14.1968	11.6186
8-242b	9700	7.22776	13.7808	11.7004
8-243	9720	7.1531	13.9864	12.1733
8-243e	9725	7.01992	14.3962	12.0658
8-243d	9730	6.90953	14.5359	12.0941
8-243c	9735	7.10622	14.4946	11.8739
8-243b	9740	7.1235	14.3753	12.0753
8-244	9760	7.30378	13.239	11.9813
8-244e	9765	7.28438	13.2382	11.6691
8-244d	9770	7.16772	13.3992	10.7301
8-244c	9775	7.33485	13.5503	11.6365
8-244b	9780	7.399	13.6539	12.798
8-245	9800	7.04439	13.876	13.8345
8-245e	9805	7.12008	14.2258	13.5716
8-245d	9810	7.08746	14.1331	13.4556
8-245c	9815	7.22564	14.0825	13.497
8-245b	9820	7.20838	14.3637	13.7725
8-246	9840	7.2751	13.6929	13.2351
8-246e	9845	7.18982	13.2255	12.8237
8-246d	9850	7.17991	13.1476	12.984
8-246c	9855	7.26987	11.7202	12.5145
8-246b	9860	7.32292	10.8921	10.9639
8-247	9880	7.13955	14.3339	12.6001
8-247e	9885	7.12588	14.2253	12.797
8-247d	9890	7.2181	14.0804	13.49
8-247c	9895	7.38275	13.8993	14.028
8-247b	9900	7.26885	14.3877	13.9386
8-248	9920	7.22236	14.7669	12.9521
8-248e	9925	7.2926	14.5278	13.0654
8-248d	9930	7.33387	14.3961	12.8933
8-248c	9935	7.20183	13.7599	13.3722
8-248b	9940	7.35262	13.4673	13.3406
8-249	9960	7.2426	13.6633	11.3343
8-249e	9965	7.34376	13.8216	12.2444
8-249d	9970	7.28021	13.5885	13.3891
8-249c	9975	7.13155	13.7168	13.9443
8-249b	9980	7.20945	13.8209	13.9641
8-250	10000	7.16662	14.262	14.4668
8-250e	10005	7.21267	13.7294	14.2043
8-250d	10010	7.26782	11.882	13.7828
8-250c	10015	7.27612	11.8975	11.332
8-250b	10020	7.29664	13.1032	12.4083
8-251	10040	7.19751	13.8687	12.3072
8-251e	10045	7.3249	13.9254	12.3089
8-251d	10050	7.27919	13.8553	11.6563
8-251c	10055	7.26679	13.3151	10.3696
8-251b	10060	7.12701	12.5759	10.3978
8-252	10080	7.09687	13.6708	11.5956
8-252e	10085	7.23199	13.7327	11.7705
8-252d	10090	7.17103	13.8675	12.8945
8-252c	10095	7.20075	13.083	13.0836
8-252b	10100	7.0517	12.0668	13.1376
8-253	10120	7.17433	13.5725	10.691
8-253e	10125	7.17881	13.6127	12.2636
8-253d	10130	7.2521	13.8228	13.0591
8-253c	10135	7.18874	13.8542	13.4333
8-253b	10140	7.12008	14.445	14.124
8-254	10160	7.2384	14.1057	13.5403
8-254e	10165	7.34083	14.7751	12.8108
8-254d	10170	7.34181	14.9207	13.4577
8-254c	10175	7.33092	14.7432	14.1625
8-254b	10180	7.14527	14.4504	14.518
8-255	10200	7.84273	14.1857	14.9289
8-255e	10205	7.20838	14.178	14.9409
8-255d	10210	7.14292	14.1283	15.0952
8-255c	10215	7.33789	14.518	15.2255
8-255b	10220	7.2116	14.3691	15.1548
8-256	10240	7.10392	14.7826	15.1788
8-256e	10245	7.30989	14.6545	14.9762
8-256d	10250	7.07211	14.0857	14.608
8-256c	10255	6.99876	13.0231	14.1318
8-256b	10260	7.2926	13.3168	12.3105
8-257	10280	6.98493	14.2595	12.196
8-257e	10285	7.12928	14.334	11.9307
8-257d	10290	7.09339	13.9951	13.0182
8-257c	10295	7.23419	12.829	13.751
8-257b	10300	7.2384	13.5252	14.6814
8-258	10320	7.19967	14.5795	14.6191
8-258e	10325	7.01992	15.2796	15.0283
8-258d	10330	7.22342	15.5864	15.0867
8-258c	10335	7.17881	15.7389	15.3701
8-258b	10340	6.95163	15.521	15.2145
8-259	10360	7.32894	14.4953	14.349
8-259e	10365	7.21704	14.0565	14.1864
8-259d	10370	7.0456	14.1988	14.371
8-259c	10375	7.31288	14.619	14.4631
8-259b	10380	7.1821	15.0151	14.3811
8-260	10400	7.0863	14.6612	14.3194
8-260e	10405	7.25946	14.6544	14.1311
8-260d	10410	7.07564	14.531	14.0453
8-260c	10415	7.13504	14.3315	14.1234
8-260b	10420	7.14405	14.5551	13.9928
8-261	10440	7.3818	13.4719	15.1142
8-261e	10445	7.88941	14.0617	15.3169
8-261d	10450	7.26679	13.7617	15.1104
8-261c	10455	7.29664	13.0232	14.9677
8-261b	10460	7.43095	13.1206	15.2143
8-262	10480	7.15987	11.8199	14.3405
8-262e	10485	7.07328	13.5143	12.5892
8-262d	10490	7.14863	14.2926	12.2472
8-262c	10495	7.0456	14.5151	12.4013
8-262b	10500	7.16209	14.7773	12.2815
8-263	10520	7.17213	14.6296	13.1243
8-263e	10525	7.14292	14.5165	13.3175
8-263d	10530	7.21053	14.141	13.5089
8-263c	10535	7.34279	13.6842	13.4563
8-263b	10540	7.30378	12.053	13.4006
8-264	10560	7.35368	13.7088	13.8802
8-264e	10565	7.16662	13.6114	13.7518
8-264d	10570	7.40565	12.9585	13.339
8-264c	10575	7.19859	12.5703	13.1975
8-264b	10580	7.28337	10.614	12.3335
8-265	10600	7.33289	13.4559	14.2505
8-265e	10605	7.12588	14.0425	14.0494
8-265d	10610	7.12588	14.0943	14.0581
8-265c	10615	7.27408	14.3669	13.5226
8-265b	10620	7.2521	14.2867	13.3893
8-266	10640	7.3692	13.1724	13.7853
8-266e	10645	7.17991	13.413	13.791
8-266d	10650	7.24584	13.5669	14.0776
8-266c	10655	7.25946	13.6591	13.888
8-266b	10660	7.19091	13.4626	13.9682
8-267	10680	7.0492	13.2112	13.388
8-267e	10685	7.10507	13.1375	13.6341
8-267d	10690	7.2181	12.4285	14.0407
8-267c	10695	7.21374	12.4369	14.2142
8-267b	10700	7.23735	12.9569	14.416
8-268	10720	7.26885	10.8545	14.5886
8-268e	10725	7.34483	11.2726	14.5547
8-268d	10730	7.25635	11.5847	14.3792
8-268c	10735	7.08151	11.998	14.6129
8-268b	10740	7.25946	12.0803	14.4017
8-269	10760	7.27715	11.8275	13.7222
8-269e	10765	7.34181	11.6035	12.8768
8-269d	10770	7.28845	11.6983	12.5495
8-269c	10775	7.14405	12.3112	12.9877
8-269b	10780	7.15765	12.2737	13.3837
8-270	10800	7.10852	10.4541	13.4471
8-270e	10805	7.15987	10.015	13.2935
8-270d	10810	7.12588	10.167	13.3282
8-270c	10815	7.25635	9.82937	13.2267
8-270b	10820	7.06846	10.1291	13.2419
8-271	10840	7.18982	9.93696	13.0258
8-271e	10845	7.13155	10.0276	12.9509
8-271d	10850	7.27715	10.0179	12.9655
8-271c	10855	7.32391	9.93205	13.4574
8-271b	10860	7.399	10.0331	13.5253
8-272	10880	7.39515	9.97648	11.8128
8-272e	10885	7.11894	10.0273	11.604
8-272d	10890	7.31587	9.87652	12.4253
8-272c	10895	7.23419	9.9332	13.1097
8-272b	10900	7.32292	10.0664	13.4132
8-273	10920	7.13955	9.94805	12.4887
8-273e	10925	7.27202	10.0568	12.6276
8-273d	10930	7.09571	10.1473	12.5289
8-273c	10935	7.26369	9.9645	12.9711
8-273b	10940	7.24584	10.3284	13.3633
8-274	10960	7.3249	10.2673	12.2314
8-274e	10965	7.32094	10.4155	10.8515
8-274d	10970	7.31488	10.6943	11.2578
8-274c	10975	7.51743	10.5977	10.9518
8-274b	10980	7.20838	10.8452	11.8026
8-275	11000	7.25106	10.4743	11.2375
8-275e	11005	7.44849	10.5596	12.0046
8-275d	11010	7.39609	10.7567	13.3902
8-275c	11015	7.19308	10.5839	12.4777
8-275b	11020	7.07682	10.5944	12.1663
8-276	11040	7.1632	11.3418	13.3189
8-276e	11045	7.1235	11.6966	12.9782
8-276d	11050	7.11666	11.4028	12.7479
8-276c	11055	7.2267	11.6145	12.7928
8-276b	11060	7.21917	12.1116	13.6142
8-277	11080	7.25323	14.0166	14.6013
8-277e	11085	7.14863	14.1195	14.504
8-277d	11090	6.97085	13.768	13.4173
8-277c	11095	7.13268	13.6176	11.5117
8-277b	11100	7.10737	13.5204	11.9403
8-278	11120	7.2149	13.9654	14.7852
8-278e	11125	7.26472	13.7897	14.6497
8-278d	11130	7.37217	13.5345	14.6195
8-278c	11135	7.21597	12.5909	14.5506
8-278b	11140	7.24688	12.5298	14.2174
8-279	11160	7.09096	12.7289	14.0919
8-279e	11165	7.32292	11.0664	13.1514
8-279d	11170	7.24375	9.85418	11.4681
8-279c	11175	7.30278	10.1319	13.0904
8-279b	11180	7.27408	10.0698	13.4324
8-280	11200	7.20945	12.5514	14.6212
8-280e	11205	7.20183	11.8206	14.3415
8-280d	11210	7.16993	11.7075	14.6825
8-280c	11215	7.32094	10.7875	14.367
8-280b	11220	7.17772	11.216	14.5466
8-281	11240	7.15654	13.2315	14.1667
8-281e	11245	7.43929	13.4976	14.186
8-281d	11250	7.2149	13.6101	13.9952
8-281c	11255	8.6139	13.708	14.2328
8-281b	11260	7.28438	13.4651	13.839
8-282	11280	7.2751	11.98	12.6312
8-282e	11285	7.01246	12.0009	13.9897
8-282d	11290	7.15765	12.1408	14.1705
8-282c	11295	7.24584	12.1989	13.8952
8-282b	11300	7.2116	12.6444	14.1984
8-283	11320	7.34483	12.5111	14.2426
8-283e	11325	7.13155	13.0883	14.3265
8-283d	11330	7.23304	13.5159	14.1934
8-283c	11335	7.20516	13.8038	14.4253
8-283b	11340	7.1373	13.7532	14.058
8-284	11360	7.11197	12.4676	14.4919
8-284e	11365	7.26987	12.8637	14.0907
8-284d	11370	7.14292	13.3723	13.7804
8-284c	11375	7.14405	13.3377	13.5593
8-284b	11380	7.13268	13.3972	13.8903
8-285	11400	7.03826	13.812	14.095
8-285e	11405	7.02115	13.3901	13.8588
8-285d	11410	7.16209	13.4189	13.4911
8-285c	11415	7.05648	13.2913	13.3286
8-285b	11420	7.33092	13.4347	12.9021
8-286	11440	6.98993	12.913	14.3896
8-286e	11445	7.1418	11.7482	14.3252
8-286d	11450	7.1632	11.9248	14.5235
8-286c	11455	7.03463	12.9433	14.5211
8-286b	11460	7.22458	13.5129	14.2435
8-287	11480	7.04439	13.3711	13.3701
8-287e	11485	7.40939	13.1163	13.0928
8-287d	11490	7.2384	12.8576	13.5846
8-287c	11495	7.16551	12.2488	13.5752
8-287b	11500	7.30076	12.4402	13.7479
8-288	11520	7.19091	10.2436	12.6322
8-288e	11525	7.02481	11.1712	14.4015
8-288d	11530	7.13042	11.1132	13.9469
8-288c	11535	7	11.6513	14.0928
8-288b	11540	7.06134	11.3943	13.9218
8-289	11560	7.10507	11.3002	11.4358
8-289e	11565	7.19643	11.9116	13.3748
8-289d	11570	7.29866	12.2823	13.9259
8-289c	11575	7.25946	13.1586	13.8325
8-289b	11580	7.15654	13.5199	13.8852
8-290	11600	7.37121	14.1759	14.2069
8-290e	11605	7.0863	14.0476	14.0322
8-290d	11610	7.35562	12.6727	13.8344
8-290c	11615	7.18547	11.9436	11.0344
8-290b	11620	7.11666	11.882	10.4518
8-291	11640	7.23946	11.2155	12.5296
8-291e	11645	7.23199	10.706	12.2402
8-291d	11650	7.30478	10.4731	12.0745
8-291c	11655	7.2751	10.6417	11.9184
8-291b	11660	7.15543	10.534	13.8634
8-292	11680	7.04439	12.234	14.8406
8-292e	11685	7.25531	12.2647	14.6999
8-292d	11690	7.26266	11.9668	14.117
8-292c	11695	7.13504	12.3523	13.7312
8-292b	11700	7.19535	13.3282	13.7409
8-293	11720	7.21597	13.5364	13.8924
8-293e	11725	7.03221	13.9093	13.9667
8-293d	11730	7.22776	13.7898	13.5665
8-293c	11735	7.12122	13.323	13.3522
8-293b	11740	7.03342	12.5374	12.6452
8-294	11760	7.31895	11.9564	12.4673
8-294e	11765	7.26679	12.5524	12.1573
8-294d	11770	7.18319	12.8966	12.7719
8-294c	11775	7.47573	13.4999	13.55
8-294b	11780	7.376	13.4642	14.1176
8-295	11800	7.26266	13.1719	14.8357
8-295e	11805	7.35562	12.9077	14.8462
8-295d	11810	7.24375	12.3879	14.2996
8-295c	11815	7.13504	12.1885	13.7792
8-295b	11820	7.22564	12.16	13.8427
8-296	11840	7.08746	10.1168	13.428
8-296e	11845	7.23199	10.3608	13.4005
8-296d	11850	7.27919	10.5223	13.0982
8-296c	11855	7.16098	10.9221	10.5532
8-296b	11860	7.23735	11.3021	10.412
8-297	11880	7.02978	13.369	11.7109
8-297e	11885	7.20075	13.1825	12.4246
8-297d	11890	7.20838	12.9637	12.1828
8-297c	11895	7.10392	12.7761	12.1065
8-297b	11900	7.06846	11.1158	12.1888
8-298	11920	7.21917	10.9797	14.628
8-298e	11925	7.41692	10.9156	14.8008
8-298d	11930	7.20838	11.7614	14.5434
8-298c	11935	7.1418	12.893	14.906
8-298b	11940	7.37886	13.4651	14.3745
8-299	11960	7.23946	11.562	14.4774
8-299e	11965	7.2213	11.6052	14.7725
8-299d	11970	7.01614	12.3997	14.471
8-299c	11975	7.16551	12.7037	14.3288
8-299b	11980	7.00876	12.7438	14.5866
8-300	12000	7.11197	11.3808	13.9474
8-300e	12005	7.12928	10.8605	13.6957
8-300d	12010	7.26679	10.6786	13.4857
8-300c	12015	7.48204	10.9364	13.6625
8-300b	12020	7.26266	11.2966	13.6758
8-301	12040	7.2521	12.9682	14.5447
8-301e	12045	7.24375	13.0836	14.6257
8-301d	12050	7.27408	12.6811	14.7226
8-301c	12055	7.36247	12.6566	14.6001
8-301b	12060	7.15987	12.9918	14.583
8-302	12080	7.2426	13.2563	15.2143
8-302e	12085	7.21917	12.6823	14.9386
8-302d	12090	7.36045	12.1227	14.5267
8-302c	12095	7.20183	12.1174	14.4259
8-302b	12100	7.09212	12.9676	14.9746
8-303	12120	7.0063	13.9238	15.195
8-303e	12125	7.27715	13.4657	14.8791
8-303d	12130	7.15876	12.6621	15.297
8-303c	12135	7.19643	12.1064	15.0624
8-303b	12140	7.27408	11.7954	15.2276
8-304	12160	7.2605	12.2177	14.7472
8-304e	12165	7.18874	11.3995	14.7572
8-304d	12170	7.06727	10.7339	14.687
8-304c	12175	7.42995	10.8238	15.208
8-304b	12180	7.16662	10.8293	15.0574
8-305	12200	7.15987	12.7821	14.8564
8-305e	12205	7.14068	13.0598	14.9312
8-305d	12210	7.27817	13.0998	15.1073
8-305c	12215	7.14068	13.1449	15.2277
8-305b	12220	7.31188	13.1106	15.2346
8-306	12240	7.33789	12.5269	15.0198
8-306e	12245	7.1531	12.5196	14.6421
8-306d	12250	7.18319	12.855	14.9946
8-306c	12255	7.1373	13.0951	14.9886
8-306b	12260	7.23525	13.3174	14.864
8-307	12280	7.32993	13.3844	15.1172
8-307e	12285	7.2751	12.7439	14.704
8-307d	12290	7.35949	11.2101	14.1415
8-307c	12295	7.24479	11.0805	14.0979
8-307b	12300	7.31895	10.8428	14.0734
8-308	12320	7.19308	13.1701	13.9677
8-308e	12325	7.32894	13.1385	13.7721
8-308d	12330	7.25842	13.1008	14.0139
8-308c	12335	7.30889	13.1811	13.9271
8-308b	12340	7.45483	13.6131	13.5577
8-309	12360	7.07211	13.8002	13.0463
8-309e	12365	7.08034	13.4986	12.8975
8-309d	12370	7.10035	13.319	13.3709
8-309c	12375	7.20731	12.8557	13.5791
8-309b	12380	7.17552	12.7837	13.6059
8-310	12400	7.1418	13.7979	12.2027
8-310e	12405	7.16882	14.0986	12.8897
8-310d	12410	7.10852	13.7901	13.1315
8-310c	12415	7.06964	12.6965	13.1573
8-310b	12420	7.26782	11.4889	12.739
8-311	12440	7.19967	11.4883	12.9905
8-311e	12445	7.19751	11.4351	12.9355
8-311d	12450	7.2267	11.5153	12.8163
8-311c	12455	7.13381	10.9199	13.8118
8-311b	12460	7.29159	11.5176	13.936
8-312	12480	7.22458	13.3203	13.6256
8-312e	12485	7.10852	13.4296	13.663
8-312d	12490	7.20838	13.7058	13.8137
8-312c	12495	7.13042	13.601	13.6415
8-312b	12500	7.18547	12.9776	13.7191
8-313	12520	7.32094	12.8008	12.6502
8-313e	12525	7.37504	12.5135	12.8909
8-313d	12530	7.39806	11.9864	12.8639
8-313c	12535	7.31796	11.1416	13.434
8-313b	12540	7.16662	11.2628	13.762
8-314	12560	7.11197	13.6309	10.9541
8-314e	12565	7.09096	13.656	10.5789
8-314d	12570	7.00876	13.7921	10.772
8-314c	12575	7.03826	14.0161	11.1701
8-314b	12580	7.21704	13.8705	11.5524
8-315	12600	7.16662	11.1552	13.2754
8-315e	12605	7.32391	11.0892	13.6044
8-315d	12610	7.14405	11.7989	13.606
8-315c	12615	7.15765	12.8366	13.7925
8-315b	12620	7.39515	13.775	14.0941
8-316	12640	7.37121	13.291	13.5553
8-316e	12645	7.20398	11.5377	12.7209
8-316d	12650	7.34181	11.1505	12.6504
8-316c	12655	7.31388	11.4099	12.5601
8-316b	12660	7.16662	12.9346	12.2815
8-317	12680	7.03958	13.3295	12.5063
8-317e	12685	6.87578	13.5903	13.6176
8-317d	12690	7.26576	13.7855	13.5325
8-317c	12695	7.15765	14.2948	13.5662
8-317b	12700	7.3458	14.5231	13.5027
8-318	12720	7.24897	14.0184	13.2607
8-318e	12725	7.16209	14.4459	13.0445
8-318d	12730	7.1373	14.6884	13.0448
8-318c	12735	7.24688	14.4952	12.8183
8-318b	12740	7.32193	14.6231	13.552
8-319	12760	7.23946	14.4449	14.7804
8-319e	12765	7.30076	14.1804	14.6691
8-319d	12770	7.30478	13.9183	14.0303
8-319c	12775	7.16882	13.0722	13.6487
8-319b	12780	7.17772	12.2967	13.707
8-320	12800	7.1643	13.4683	14.6576
8-320e	12805	7.34483	13.941	14.5949
8-320d	12810	7.51743	14.1181	14.4626
8-320c	12815	7.43929	14.5929	14.3328
8-320b	12820	7.08396	14.5007	13.87
8-321	12840	6.93864	12.6946	14.1409
8-321e	12845	7.0517	12.5731	13.9968
8-321d	12850	7.29976	12.4833	13.8867
8-321c	12855	7.05648	13.0047	14.1382
8-321b	12860	7.22236	12.3278	13.824
8-322	12880	7.19967	12.5667	14.268
8-322e	12885	7.26576	13.4485	14.6461
8-322d	12890	7.07211	14.6534	14.7165
8-322c	12895	7.376	14.8938	14.9146
8-322b	12900	7.32993	14.9868	15.2761
8-323	12920	7.20731	13.0413	14.8333
8-323e	12925	7.3458	12.3059	13.8354
8-323d	12930	7.26576	13.485	14.3353
8-323c	12935	7.23304	14.0801	14.553
8-323b	12940	7.2384	14.3666	14.8042
8-324	12960	7.37886	12.6176	14.6871
8-324e	12965	7.2213	13.4975	14.7893
8-324d	12970	7.07682	14.1722	15.1246
8-324c	12975	7.21374	13.3513	14.5693
8-324b	12980	7.07916	12.9512	14.367
8-325	13000	7.15765	14.1461	12.776
8-325e	13005	7.28438	14.2657	12.766
8-325d	13010	7.18428	14.3612	13.398
8-325c	13015	7.16209	14.3706	14.0084
8-325b	13020	7.39326	14.4274	14.4392
8-326	13040	7.31687	14.2882	13.7312
8-326e	13045	7.16993	14.2659	13.5638
8-326d	13050	7.40088	14.0916	13.9319
8-326c	13055	7.24793	13.9552	14.043
8-326b	13060	7.4945	13.8461	14.1047
8-327	13080	7.42995	13.9818	14.3247
8-327e	13085	7.49097	13.6942	14.3866
8-327d	13090	7.44203	14.0614	14.2829
8-327c	13095	7.66057	14.291	14.6455
8-327b	13100	7.75782	14.2864	14.5421
8-328	13120	7.93404	14.1003	14.7277
8-328e	13125	7.67476	14.182	14.1904
8-328d	13130	7.7385	14.4078	13.4335
8-328c	13135	7.56902	14.4088	12.8173
8-328b	13140	7.83643	14.2879	13.5447
8-329	13160	7.43279	12.893	14.6755
8-329e	13165	7.41878	12.3216	14.4567
8-329d	13170	7.31388	12.6296	14.49
8-329c	13175	7.33985	12.3171	14.2138
8-329b	13180	7.49097	12.4912	13.9917
8-330	13200	7.27715	12.4302	12.8818
8-330e	13205	7.23525	12.7187	12.7954
8-330d	13210	7.31388	13.2228	12.6142
8-330c	13215	7.23419	13.4519	12.4307
8-330b	13220	6.99118	13.573	12.9032
8-331	13240	7.26679	13.2668	13.3299
8-331e	13245	7.40463	12.891	13.7427
8-331d	13250	7.14527	12.3332	13.6931
8-331c	13255	7.27305	11.6148	13.4538
8-331b	13260	7.27202	11.4346	13.495
8-332	13280	7.13955	11.6213	12.0889
8-332e	13285	7.15765	11.4858	12.1715
8-332d	13290	7.22236	11.7378	12.2858
8-332c	13295	7.03705	12.1516	12.1993
8-332b	13300	7.21053	11.589	11.9202
8-333	13320	7.1373	11.8018	10.7278
8-333e	13325	7.31188	11.5899	12.9501
8-333d	13330	7.2384	11.9447	13.3841
8-333c	13335	7.15654	12.3146	13.6032
8-333b	13340	7.20075	12.6161	13.8426
8-334	13360	7.49897	13.2828	13.3978
8-334e	13365	7.51223	13.1635	13.8927
8-334d	13370	7.41414	12.9353	14.102
8-334c	13375	7.31796	12.6798	14.63
8-334b	13380	7.17662	11.682	14.3863
8-335	13400	7.11312	14.1018	14.1136
8-335e	13405	7.27305	14.1962	13.6731
8-335d	13410	7.42534	13.6929	13.6943
8-335c	13415	7.1821	12.7368	13.5613
8-335b	13420	7.20731	12.0779	13.8527
8-336	13440	7.47395	14.0407	11.9462
8-336e	13445	7.18547	14.3675	12.1314
8-336d	13450	7.07328	14.5265	12.5956
8-336c	13455	7.07799	14.49	13.0127
8-336b	13460	7.10392	14.3922	12.9522
8-337	13480	7.05886	13.1099	12.4935
8-337e	13485	7.17213	12.3169	12.8721
8-337d	13490	7.22988	12.0246	13.0893
8-337c	13495	7.01614	12.35	12.7015
8-337b	13500	7.0187	13.0609	12.4124
8-338	13520	7.06005	14.8461	10.9997
8-338e	13525	6.94509	14.7958	11.1082
8-338d	13530	7.22776	14.3317	11.7192
8-338c	13535	7.19751	14.4698	13.5015
8-338b	13540	7.19859	12.8399	13.382
8-339	13560	7.31587	10.9991	13.9584
8-339e	13565	7.20075	11.2271	14.4565
8-339d	13570	6.96324	11.9725	14.4767
8-339c	13575	7.28744	11.737	14.0667
8-339b	13580	7.18765	11.3376	13.6518
8-340	13600	6.97085	10.038	11.9751
8-340e	13605	7.19417	10.6131	12.3888
8-340d	13610	7.04078	11.5017	12.9359
8-340c	13615	7.06846	11.4726	12.8935
8-340b	13620	7.048	12.367	13.5741
8-341	13640	7.0187	10.9679	13.4547
8-341e	13645	7.17662	9.82248	12.0236
8-341d	13650	7.14639	9.79333	11.003
8-341c	13655	7.04319	9.8647	11.8054
8-341b	13660	7.09096	10.6763	13.2877

## Sheet: Normalized Signal
ProbeID	Normalized Signal (A1 amplification)	Normalized Signal (A2 amplification)	Normalized Signal (A3 amplification)
8-1	-2.20812	-1.14764	0.232983
8-1e	-0.925118	-0.366489	0.0773289
8-1d	0.131427	0.216472	-0.0633356
8-1c	-0.191124	2.2403	-0.561943
8-1b	-0.540334	3.43668	-0.966447
8-2	-0.0899877	2.31559	2.64383
8-2e	0.173217	2.27763	2.95276
8-2d	0.896936	2.68788	3.48897
8-2c	0.131427	3.41239	4.10337
8-2b	0.531745	3.40962	4.25369
8-3	-0.264201	1.92095	2.95589
8-3e	0.2431	2.6644	1.96311
8-3d	-1.19616	3.83249	3.19761
8-3c	-1.03606	3.92354	3.49905
8-3b	0.463908	3.47138	3.1054
8-4	-1.52446	3.6126	-0.50037
8-4e	-0.600341	3.17411	-0.6779
8-4d	-0.823814	1.82717	-0.750444
8-4c	-0.684838	1.4418	2.98174
8-4b	-0.183912	3.43059	2.53943
8-5	0.942586	5.34707	3.12702
8-5e	0.215458	3.34247	2.37359
8-5d	-1.03606	1.6143	1.73616
8-5c	-0.0252906	1.84676	2.52767
8-5b	0.0888188	3.89514	3.33757
8-6	-0.517248	3.13708	3.12512
8-6e	-0.330509	1.47852	2.6225
8-6d	-0.0252906	2.17748	2.40826
8-6c	-0.206221	3.02578	2.70873
8-6b	-0.754079	3.98982	2.66149
8-7	-0.668982	5.12424	2.70447
8-7e	-1.50793	3.27843	3.3215
8-7d	-0.220684	4.01755	3.75475
8-7c	0.712762	3.37471	3.65614
8-7b	-0.111432	3.99183	3.39435
8-8	-0.118591	5.26374	2.24641
8-8e	-1.29335	4.43412	2.36348
8-8d	-1.3508	3.94339	2.36483
8-8c	0.180165	4.68696	2.20443
8-8b	-0.382543	5.46475	2.44778
8-9	-0.162308	4.33512	2.43833
8-9e	-0.442257	2.48948	2.89355
8-9d	0.765824	3.33756	2.82622
8-9c	0.525044	3.71519	3.12251
8-9b	-0.279412	4.60099	3.11293
8-10	0.0460241	4.94753	0.653096
8-10e	-1.09993	5.35362	1.75995
8-10d	-0.653839	5.52272	3.29693
8-10c	-0.293984	5.62938	3.38883
8-10b	-1.20416	4.52024	3.44939
8-11	-0.846937	5.30303	2.212
8-11e	-1.30143	5.59613	1.31623
8-11d	-1.62575	5.41465	0.167417
8-11c	-1.58329	5.09641	-0.221951
8-11b	-1.19616	5.62755	0.207118
8-12	-1.93452	6.40897	1.50758
8-12e	-0.940688	6.21527	2.79779
8-12d	-0.769378	5.70368	3.22781
8-12c	-2.12779	5.37949	3.83644
8-12b	-0.220684	4.08926	3.82202
8-13	0.0460241	4.95291	2.06542
8-13e	0.28504	4.86456	2.25605
8-13d	1.52783	5.34453	3.86837
8-13c	0.825102	5.69102	3.95635
8-13b	-0.98826	5.89474	3.83598
8-14	-0.653839	3.83611	2.74051
8-14e	0.201608	2.20627	2.10389
8-14d	1.31829	0.219073	2.53516
8-14c	-1.05181	0.415564	2.41914
8-14b	-0.420073	2.73349	3.45025
8-15	-1.51619	4.09296	3.15783
8-15e	-0.0323863	2.24046	1.9009
8-15d	0.250625	1.50245	1.21082
8-15c	-0.198342	3.01734	1.23357
8-15b	0.936161	4.29453	2.87553
8-16	0.772362	6.52647	4.05681
8-16e	-0.870115	6.48567	4.16371
8-16d	-0.00339098	6.47387	4.29584
8-16c	-0.0537044	6.29771	4.06536
8-16b	-0.577795	6.49066	4.50003
8-17	-1.06759	7.13715	4.5586
8-17e	0.498191	7.31732	4.57803
8-17d	0.201608	7.57853	4.59026
8-17c	-0.0608209	7.21964	4.29901
8-17b	0.884021	7.08895	4.25056
8-18	0.477391	-0.0824008	3.39015
8-18e	-1.10785	-0.245004	3.39664
8-18d	-0.585304	0.146204	2.90385
8-18c	-1.33456	2.57728	2.9434
8-18b	0.138404	3.57853	2.73171
8-19	0.00368367	2.22951	2.97196
8-19e	-0.41269	3.30514	3.19867
8-19d	-2.14541	4.488	3.4394
8-19c	-0.646277	5.07517	3.38495
8-19b	0.511627	5.52984	3.7932
8-20	0.159307	5.02338	3.25733
8-20e	-0.227924	5.26775	3.0987
8-20d	-0.162308	5.86825	3.62224
8-20c	-1.50793	5.497	3.9923
8-20b	-1.57497	5.22743	4.0617
8-21	1.21152	6.0264	4.14165
8-21e	0.599114	6.33701	3.46629
8-21d	0.278167	6.22579	3.02993
8-21c	0.632926	6.13374	2.62051
8-21b	0.896936	5.93734	2.69463
8-22	1.00718	5.92275	1.50529
8-22e	0.109828	5.95417	2.21755
8-22d	-0.0465932	6.03458	2.77629
8-22c	0.443649	5.95982	2.4711
8-22b	3.19201	4.99286	2.72207
8-23	-0.0394872	3.85584	2.55214
8-23e	0.159307	5.80009	3.17341
8-23d	-0.807731	7.09359	3.57343
8-23c	-0.839223	7.15528	3.90599
8-23b	0.402387	7.43167	3.93938
8-24	-0.382543	7.6144	4.02485
8-24e	0.187739	7.82113	3.96294
8-24d	-0.41269	7.98257	3.91464
8-24c	0.201608	8.22338	3.84274
8-24b	0.732471	7.86888	2.92718
8-25	-0.0394872	6.12853	3.67424
8-25e	-0.242418	6.7641	3.89116
8-25d	-0.323193	6.22221	3.96339
8-25c	0.929732	6.66305	3.94572
8-25b	-0.854657	6.64485	3.64832
8-26	0.173217	5.62694	2.89817
8-26e	-0.345823	5.82849	3.42572
8-26d	0.053063	5.85654	3.36189
8-26c	0.732471	5.60694	3.03675
8-26b	6.45768	5.49173	3.41193
8-27	0.00368367	7.25839	4.47135
8-27e	-1.35893	7.39798	4.55536
8-27d	-0.169504	7.18198	4.49683
8-27c	0.693014	6.66739	3.8047
8-27b	-0.198342	5.01883	3.21247
8-28	1.39886	7.62296	1.31377
8-28e	-0.0182	7.58728	1.56909
8-28d	0.3888	7.37839	1.94639
8-28c	0.257518	6.75754	2.21403
8-28b	-1.73578	5.85648	2.00026
8-29	0.229289	7.6111	3.76217
8-29e	-0.616086	7.661	3.94203
8-29d	-0.272134	7.77515	4.06526
8-29c	-1.53273	7.63662	3.82894
8-29b	-1.08339	6.88184	3.18077
8-30	-0.420073	5.49675	5.32171
8-30e	0.124444	6.89305	5.60401
8-30d	0.131427	6.8851	5.17381
8-30c	-0.279412	6.64423	4.77528
8-30b	-0.286695	6.67267	4.04497
8-31	-0.700029	6.89331	1.8648
8-31e	-0.894052	6.74498	3.29656
8-31d	0.347304	6.17518	3.43939
8-31c	-0.405312	5.8578	3.51787
8-31b	-0.0899877	5.67355	3.5379
8-32	-0.909573	6.87375	4.72991
8-32e	0.0958269	6.01174	4.45365
8-32d	-0.39727	6.368	3.73062
8-32c	-0.616086	7.16854	2.7299
8-32b	-0.69243	7.5779	1.8133
8-33	1.60124	6.19558	3.58534
8-33e	1.14141	6.49054	3.77405
8-33d	0.545135	4.73053	3.65568
8-33c	0.298772	3.63586	3.38029
8-33b	-1.20416	3.1592	3.85189
8-34	-0.0971307	6.29475	1.32649
8-34e	0.871089	6.69103	1.66908
8-34d	0.765824	6.9391	2.31271
8-34c	-0.330509	6.81377	2.73237
8-34b	-0.338496	6.52928	2.97516
8-35	-0.562793	1.85854	0.929556
8-35e	-0.9648	2.08951	-0.193894
8-35d	0.3888	2.47488	1.09678
8-35c	0.551822	2.35541	2.92811
8-35b	-0.807731	1.90496	3.2355
8-36	-0.264201	5.41734	3.27755
8-36e	0.415955	6.66708	4.19142
8-36d	-0.877853	6.10506	4.50223
8-36c	-1.52446	7.12187	4.83684
8-36b	0.612411	7.88635	5.44416
8-37	-0.286695	4.44706	4.64256
8-37e	-0.707633	5.06655	2.818
8-37d	1.28058	4.77945	1.94021
8-37c	-0.956993	3.82644	1.65522
8-37b	0.504911	3.6133	2.32271
8-38	0.732471	3.3197	4.32763
8-38e	-1.06759	3.35568	4.17423
8-38d	-1.26914	3.39792	3.99294
8-38c	0.180165	2.57939	3.50143
8-38b	-0.854657	1.46948	2.25386
8-39	0.429504	0.510749	0.985734
8-39e	0.0178176	1.05308	1.42275
8-39d	-0.585304	0.828526	0.992208
8-39c	-1.48318	0.821626	2.65729
8-39b	-0.472589	0.510423	3.57151
8-40	-0.98826	3.0957	3.99657
8-40e	-0.301278	3.24988	3.46243
8-40d	-1.06759	3.15469	3.19107
8-40c	-0.577795	3.16841	3.36168
8-40b	-0.457074	3.00298	3.49298
8-41	1.82301	2.73515	2.82741
8-41e	0.818599	3.05591	3.43323
8-41d	2.48203	2.97836	2.84464
8-41c	2.54267	3.60949	2.73062
8-41b	0.116821	3.52003	2.99989
8-42	-0.256935	-0.260495	-0.581145
8-42e	0.109828	-0.269446	-0.349792
8-42d	-1.26109	-0.241366	1.62582
8-42c	-1.0282	-0.0981543	3.26303
8-42b	-0.249674	-0.122383	2.68441
8-43	-0.524711	3.00304	0.746502
8-43e	-0.524711	3.57804	2.07799
8-43d	-0.487453	3.70371	2.55008
8-43c	-1.94315	4.14135	2.84453
8-43b	0.97523	4.28465	3.81948
8-44	0.791951	2.83546	4.39182
8-44e	-0.249674	1.74912	4.42722
8-44d	0.785426	2.31383	4.01297
8-44c	0.686423	3.32252	2.35756
8-44b	-1.52446	4.13794	2.66211
8-45	-0.917342	2.0916	2.8579
8-45e	0.429504	0.835418	3.13477
8-45d	1.97598	1.13437	3.57012
8-45c	0.565791	1.04994	3.92971
8-45b	-0.0899877	1.59149	4.68168
8-46	-0.668982	4.1104	3.93213
8-46e	-0.631169	4.95358	3.28914
8-46d	0.422732	5.58445	2.96879
8-46c	-0.0394872	5.93844	2.86076
8-46b	-1.12372	6.22731	2.93176
8-47	-0.69243	5.79465	3.90412
8-47e	-0.0899877	5.18278	3.81948
8-47d	0.746183	4.91795	3.6325
8-47c	-0.839223	4.55213	3.66355
8-47b	0.180165	5.25033	4.22733
8-48	-1.17219	3.58751	3.69609
8-48e	-1.01178	3.2419	1.40345
8-48d	0.291909	3.71632	1.1329
8-48c	-1.57497	5.08644	0.803514
8-48b	-0.784701	5.82947	1.40055
8-49	0.679826	5.02376	3.7942
8-49e	0.0248769	4.96851	3.92428
8-49d	-0.0182	4.28373	3.39954
8-49c	-0.661408	5.07781	3.11614
8-49b	-0.308577	5.14556	1.39052
8-50	-0.176705	6.16403	1.27977
8-50e	-1.15553	6.37008	0.48814
8-50d	-0.722859	6.08851	-0.168772
8-50c	-1.53273	5.61828	-0.581984
8-50b	-1.28527	5.48561	-0.9898
8-51	-0.427462	6.30345	-0.196544
8-51e	-1.79591	6.20902	0.0674689
8-51d	-1.95179	6.7878	0.259474
8-51c	-0.9648	6.40706	0.172981
8-51b	-0.722859	6.13151	0.0388202
8-52	-0.668982	3.22242	0.481205
8-52e	-1.10785	5.53763	0.765071
8-52d	-0.807731	6.38567	0.608567
8-52c	-0.140751	6.61857	2.5223
8-52b	-0.948483	6.60535	2.31077
8-53	-0.375188	4.63613	1.76447
8-53e	-0.191124	5.39485	1.63389
8-53d	-0.540334	5.85726	2.60843
8-53c	-0.0537044	6.2163	2.61227
8-53b	-1.74424	6.39423	2.46732
8-54	-0.420073	5.45103	-0.922751
8-54e	-1.48318	4.82081	-1.15185
8-54d	-0.940688	4.61008	-1.30633
8-54c	-0.405312	3.93956	-1.22661
8-54b	-0.59282	3.75443	-0.454483
8-55	-0.442257	5.59506	4.17201
8-55e	1.19845	5.60091	4.59614
8-55d	-0.9648	4.54464	4.76669
8-55c	-2.02197	0.972772	3.69896
8-55b	-0.517248	-0.144258	2.19419
8-56	-1.0913	6.33473	-0.75467
8-56e	-1.22018	7.04674	-1.12228
8-56d	-1.21217	7.2746	3.85656
8-56c	-0.653839	6.79526	3.53203
8-56b	-0.140751	5.95834	3.47487
8-57	0.152344	2.69002	4.00509
8-57e	0.929732	5.1847	4.03699
8-57d	0.0747875	5.0411	3.9976
8-57c	0.490855	5.38659	4.08252
8-57b	0.759282	5.36829	3.93943
8-58	-0.90181	5.22407	3.92904
8-58e	0.551822	6.81662	4.82622
8-58d	-1.0282	7.33215	5.46719
8-58c	-0.360495	7.50561	5.2763
8-58b	0.551822	7.45812	5.3104
8-59	0.33364	6.36246	5.14689
8-59e	-1.58329	5.83162	5.35861
8-59d	0.116821	5.83727	5.23589
8-59c	0.340474	5.66666	4.54132
8-59b	-0.39727	5.92574	3.95748
8-60	-0.00339098	3.90206	4.34404
8-60e	0.152344	5.01945	4.85851
8-60d	-0.272134	5.11034	4.84122
8-60c	0.236197	6.15561	5.18312
8-60b	-0.487453	6.14945	4.95532
8-61	-0.746438	4.70976	3.72484
8-61e	1.07136	5.14889	3.92184
8-61d	0.395595	5.39017	3.49299
8-61c	0.381999	5.7405	3.66041
8-61b	-0.183912	5.64919	3.76666
8-62	-0.41269	5.01118	3.46209
8-62e	1.64969	5.85715	3.04705
8-62d	0.45716	5.69131	2.64423
8-62c	0.291909	5.74753	3.386
8-62b	-0.132924	6.01064	3.9416
8-63	-0.562793	3.91588	3.7843
8-63e	-0.0537044	4.28858	3.26031
8-63d	0.2431	5.53811	3.84465
8-63c	-0.0111146	6.40241	4.52418
8-63b	-0.777036	7.04914	5.00235
8-64	-0.69243	6.77957	5.00528
8-64e	-0.769378	5.24552	4.66815
8-64d	-0.125755	3.08149	3.9132
8-64c	-0.338496	2.10945	3.27882
8-64b	-0.434857	2.25072	3.35566
8-65	-0.480018	2.54592	3.73323
8-65e	0.166264	3.71565	4.0262
8-65d	-0.480018	4.42654	4.16942
8-65c	0.0958269	3.47893	4.14568
8-65b	0.909833	3.61085	3.92247
8-66	-0.301278	6.1944	5.01904
8-66e	0.409173	6.17272	5.06617
8-66d	-0.668982	6.05491	4.46587
8-66c	0.65941	4.67672	3.7919
8-66b	0.347304	2.71291	2.45936
8-67	-1.10785	6.07286	4.06875
8-67e	-1.00393	5.88592	4.03628
8-67d	-1.30952	5.63682	3.36473
8-67c	-0.0394872	5.03071	3.01601
8-67b	0.053063	3.02909	2.94407
8-68	-0.577795	5.36073	4.60521
8-68e	-0.125755	6.04945	4.35691
8-68d	0.215458	6.50007	4.02107
8-68c	-0.330509	6.82683	3.45087
8-68b	-1.59161	6.72339	3.41021
8-69	-0.480018	2.57217	3.35595
8-69e	-0.532179	3.26939	3.47006
8-69d	-1.52446	5.19419	3.93866
8-69c	0.00368367	6.53843	3.77233
8-69b	0.326801	6.73893	3.70263
8-70	0.116821	7.08706	3.96738
8-70e	0.818599	6.73853	3.79579
8-70d	0.699601	6.90631	3.44991
8-70c	0.194676	7.1738	2.65737
8-70b	-0.169504	6.85888	2.00582
8-71	-0.345823	6.87478	2.83342
8-71e	-0.69243	6.77424	3.15027
8-71d	2.61918	7.16133	3.11365
8-71c	1.16712	7.22013	3.02298
8-71b	0.443649	7.25783	3.21177
8-72	1.0008	5.88186	2.8661
8-72e	-0.73811	5.79176	2.55724
8-72d	-0.132924	6.40667	3.09614
8-72c	0.340474	6.34746	3.52813
8-72b	-0.427462	6.51461	3.65364
8-73	1.13511	7.74408	2.87392
8-73e	-0.169504	7.78526	3.43265
8-73d	0.968244	7.67797	3.43247
8-73c	0.340474	6.98183	3.43615
8-73b	0.825102	6.64403	3.6431
8-74	-0.746438	6.594	2.68721
8-74e	0.626293	6.92861	3.1207
8-74d	0.0958269	6.64646	3.25604
8-74c	0.903386	6.38597	3.34999
8-74b	0.65941	5.87365	3.13803
8-75	-1.30143	7.51065	2.0072
8-75e	-0.420073	7.19899	2.35321
8-75d	-0.338496	7.04697	2.31186
8-75c	-0.132924	6.95767	2.1584
8-75b	-1.49967	7.08857	2.36968
8-76	0.498191	6.02322	1.8105
8-76e	0.395595	5.09246	1.00626
8-76d	-0.286695	3.19338	0.515767
8-76c	-0.846937	3.062	1.8155
8-76b	2.0341	4.20066	3.4135
8-77	5.00163	0.897026	3.16941
8-77e	-1.17219	-0.0451924	0.422489
8-77d	-0.256935	-0.410211	1.29909
8-77c	-0.118591	-0.662016	-0.0263112
8-77b	1.0008	-0.456265	0.713505
8-78	5.34219	3.56296	3.85928
8-78e	4.02597	4.20809	4.14726
8-78d	2.93649	3.67333	3.93106
8-78c	1.19219	4.17121	3.43606
8-78b	2.2744	5.55429	2.9286
8-79	9.08163	6.01608	3.18732
8-79e	9.82921	5.25224	3.13234
8-79d	6.73012	6.29225	3.38206
8-79c	8.5937	6.14967	3.51599
8-79b	9.84492	6.70452	4.23191
8-80	12.1446	3.63867	4.41171
8-80e	3.34062	3.81356	3.73483
8-80d	1.92332	4.4406	3.85989
8-80c	4.40619	5.61642	4.13683
8-80b	5.38338	5.74108	4.39538
8-81	6.89007	5.76348	3.96946
8-81e	4.75043	5.2215	3.89654
8-81d	3.09885	4.73941	3.47381
8-81c	4.49664	5.28349	2.90761
8-81b	2.63048	5.221	2.78207
8-82	7.08203	5.32506	3.79546
8-82e	6.8053	4.8513	3.8593
8-82d	3.50632	4.06251	3.37605
8-82c	1.59524	3.83452	2.42658
8-82b	0.319957	0.195661	1.57602
8-83	4.55083	2.85209	1.46849
8-83e	4.22273	3.4161	0.0798079
8-83d	1.47877	3.4189	-0.0415083
8-83c	1.24272	2.56528	0.865363
8-83b	1.46661	2.61439	2.53175
8-84	15.2545	7.31664	5.07539
8-84e	15.223	7.08062	4.93321
8-84d	13.3046	6.45684	4.65584
8-84c	8.85084	5.59442	4.30606
8-84b	4.74173	4.68966	3.69393
8-85	3.4816	5.50825	3.22049
8-85e	3.46132	5.54263	3.02057
8-85d	2.4205	4.35048	2.13115
8-85c	3.4816	4.20457	3.12405
8-85b	4.38365	3.94359	3.16068
8-86	3.22302	5.71611	1.33938
8-86e	6.47624	6.62742	2.2548
8-86d	6.69425	6.70136	2.32057
8-86c	4.338	6.60193	2.48285
8-86b	3.92157	6.24164	2.87544
8-87	1.89953	3.2949	4.25913
8-87e	2.89404	4.29231	4.02616
8-87d	1.68547	5.54464	3.89697
8-87c	3.23319	5.11186	3.18288
8-87b	4.19014	4.98451	3.0783
8-88	0.592458	0.781974	0.597876
8-88e	0.45716	0.636137	1.09435
8-88d	-0.104279	2.58428	1.9695
8-88c	-0.206221	3.57471	2.17613
8-88b	1.60724	4.86088	2.3991
8-89	5.78243	6.77506	3.74522
8-89e	5.65939	6.9172	3.82572
8-89d	7.41506	7.12325	4.14129
8-89c	4.46984	6.5262	3.76568
8-89b	3.40116	6.18919	3.95402
8-90	7.03025	7.18502	3.8699
8-90e	7.32445	7.20331	3.20884
8-90d	6.24544	6.45948	3.47338
8-90c	3.60058	6.05436	3.36189
8-90b	3.14554	4.90259	3.11045
8-91	0.961836	6.23541	2.34678
8-91e	1.19845	5.90125	2.22436
8-91d	-0.823814	5.53344	2.27775
8-91c	-0.345823	5.84983	2.63225
8-91b	0.605765	6.87398	3.46329
8-92	-0.464491	7.24826	4.46657
8-92e	-1.7527	6.60243	4.86013
8-92d	0.00368367	5.70443	4.50861
8-92c	0.592458	5.89903	4.5242
8-92b	-0.420073	5.63085	4.04993
8-93	-1.42495	6.56224	4.1432
8-93e	-0.434857	6.74181	4.34618
8-93d	1.21152	6.8	4.48277
8-93c	0.422732	6.86439	4.54107
8-93b	0.626293	6.7379	4.51844
8-94	0.504911	4.70771	3.67621
8-94e	-0.623625	4.59258	3.77352
8-94d	-1.37521	4.02144	4.20846
8-94c	0.652796	4.53086	4.26828
8-94b	1.52178	6.06129	4.40375
8-95	-0.0394872	5.63098	3.57729
8-95e	-0.176705	5.77276	4.02173
8-95d	0.605765	4.92063	4.12476
8-95c	0.785426	4.55599	3.96851
8-95b	-0.480018	4.56759	4.79569
8-96	0.145377	5.6919	5.25079
8-96e	-0.162308	5.76368	5.23612
8-96d	-1.10785	5.4826	4.34979
8-96c	0.812091	5.68528	3.74613
8-96b	-0.894052	5.36071	4.33893
8-97	0.0677643	2.95689	4.43238
8-97e	0.360949	2.75868	3.85669
8-97d	0.278167	3.08177	3.75617
8-97c	-0.0465932	3.50804	3.66513
8-97b	-0.442257	3.41638	3.93276
8-98	-0.272134	5.40309	3.74764
8-98e	-0.707633	5.21045	3.19826
8-98d	-1.7527	5.46281	3.19817
8-98c	0.00368367	4.79722	2.57792
8-98b	0.871089	4.6184	2.24439
8-99	1.21777	2.23188	1.54869
8-99e	1.61324	0.831974	0.909467
8-99d	0.693014	1.50298	1.54722
8-99c	0.97523	1.49187	4.14676
8-99b	0.354129	1.98674	4.0582
8-100	0.725906	2.50503	4.04725
8-100e	-0.183912	1.44113	4.39586
8-100d	-0.301278	1.13941	4.35385
8-100c	0.981629	0.870656	4.23861
8-100b	0.2431	1.56858	4.48388
8-101	0.152344	3.52643	4.67839
8-101e	0.592458	3.31445	4.79646
8-101d	0.173217	1.72231	4.14653
8-101c	-0.631169	1.30142	3.01471
8-101b	0.347304	0.738496	2.96887
8-102	2.33685	0.96832	3.85415
8-102e	2.95741	0.655395	3.76581
8-102d	-0.0111146	0.584591	3.72196
8-102c	-0.08285	1.04367	4.02451
8-102b	0.257518	1.01068	3.26194
8-103	0.180165	2.33928	4.03748
8-103e	1.19845	2.67264	3.99637
8-103d	0.291909	2.70913	4.30159
8-103c	-0.631169	2.48912	4.48791
8-103b	0.719336	2.14523	4.61088
8-104	-0.0899877	4.25814	2.32569
8-104e	0.28504	4.65462	0.934204
8-104d	-1.28527	3.98509	2.28718
8-104c	0.699601	3.50228	2.9458
8-104b	-0.0465932	2.64968	3.57712
8-105	0.131427	1.31615	3.17994
8-105e	0.053063	1.31394	3.97279
8-105d	0.159307	0.921861	3.26068
8-105c	1.06502	0.471934	3.14694
8-105b	0.131427	0.43774	3.08017
8-106	-1.15553	2.80703	2.66903
8-106e	-2.05685	3.62858	3.3764
8-106d	-1.79591	3.67073	3.25908
8-106c	-0.980434	4.36072	3.48251
8-106b	-0.420073	4.80335	3.46113
8-107	-0.0465932	2.82202	2.6218
8-107e	0.65941	2.24454	2.50888
8-107d	-1.16349	1.93442	2.38685
8-107c	-0.293984	1.30914	3.66695
8-107b	-0.147931	0.639881	3.8847
8-108	-1.48318	3.55943	4.50784
8-108e	-0.301278	3.74507	4.42591
8-108d	-0.420073	3.65637	3.80899
8-108c	0.626293	2.82441	3.92345
8-108b	0.679826	2.29718	3.89928
8-109	-1.18018	2.10853	3.91764
8-109e	0.929732	2.5674	3.76477
8-109d	0.395595	2.65679	3.69883
8-109c	0.646177	3.24503	3.52738
8-109b	0.585798	4.01251	1.98647
8-110	0.138404	3.103	1.63646
8-110e	-0.132924	1.87605	1.99654
8-110d	1.09093	1.32662	3.24432
8-110c	-0.220684	0.975614	3.02388
8-110b	-0.264201	2.87448	3.30294
8-111	-0.555301	5.39676	3.21314
8-111e	-0.877853	5.52785	3.66893
8-111d	0.354129	4.55699	3.50343
8-111c	-0.761725	4.01799	4.05475
8-111b	-1.41677	3.48923	4.6832
8-112	0.367764	4.77751	4.53172
8-112e	-0.330509	5.1446	3.76395
8-112d	-1.2772	5.22401	2.64249
8-112c	-0.800048	4.86544	4.10338
8-112b	-0.925118	4.528	4.09569
8-113	0.443649	3.66582	2.33824
8-113e	0.719336	2.87215	2.04982
8-113d	-0.480018	2.04382	2.44091
8-113c	-0.147931	2.10646	4.03404
8-113b	0.305631	1.70471	4.25243
8-114	0.812091	3.57764	5.20705
8-114e	0.785426	3.59734	5.43734
8-114d	1.17339	3.67967	5.04959
8-114c	-0.183912	2.92521	4.92664
8-114b	-0.125755	1.17026	4.75758
8-115	-0.502339	2.6446	3.33069
8-115e	-1.15553	3.15565	2.83408
8-115d	-0.427462	3.26579	3.41603
8-115c	0.28504	2.92075	3.64002
8-115b	0.222376	2.80487	3.66485
8-116	-0.286695	6.06854	3.00514
8-116e	0.955424	6.61885	3.07467
8-116d	-0.183912	6.42662	2.85937
8-116c	-0.308577	6.88576	2.50767
8-116b	0.785426	6.58395	3.97567
8-117	-0.730482	5.83293	5.22772
8-117e	-0.39727	5.14542	5.21783
8-117d	-0.00339098	5.73836	4.60064
8-117c	0.0248769	6.03318	4.52381
8-117b	-0.616086	5.78009	4.28901
8-118	-0.0537044	4.41314	3.78173
8-118e	0.138404	4.35395	3.94536
8-118d	-0.338496	3.96988	3.95393
8-118c	-0.242418	4.11992	3.68178
8-118b	-0.600341	3.09565	3.35226
8-119	-0.308577	6.36245	0.397884
8-119e	-0.367839	6.12478	0.539423
8-119d	1.20527	5.61783	0.51838
8-119c	0.592458	5.38079	0.69051
8-119b	1.24894	6.15961	1.02499
8-120	-0.338496	6.58817	1.84121
8-120e	-0.754079	5.6569	2.94824
8-120d	-0.854657	5.43217	2.9663
8-120c	0.116821	5.48288	3.36003
8-120b	-1.87354	5.77791	3.52829
8-121	-0.854657	2.32621	1.14518
8-121e	-0.464491	3.26503	1.75335
8-121d	-0.9648	2.83077	1.75507
8-121c	0.271289	4.72912	3.30968
8-121b	0.812091	6.34776	4.73796
8-122	-0.420073	7.29914	5.25226
8-122e	0.2431	7.26934	5.2406
8-122d	0.236197	6.78868	4.68477
8-122c	0.0818057	6.99284	3.03031
8-122b	-0.367839	7.3258	0.764766
8-123	-0.653839	6.4355	1.90506
8-123e	-1.01963	4.80059	2.35366
8-123d	0.053063	3.30136	3.0013
8-123c	-1.40042	4.99448	3.69294
8-123b	-0.0394872	6.32628	4.60682
8-124	-0.345823	6.74493	4.84053
8-124e	-0.41269	6.39711	4.56432
8-124d	0.124444	2.85686	2.70971
8-124c	-0.140751	-0.213176	1.19106
8-124b	-0.323193	2.89215	3.54138
8-125	0.97523	4.74819	4.45086
8-125e	-0.104279	5.33636	4.23823
8-125d	-0.616086	6.63685	4.1775
8-125c	-0.353156	7.38232	4.51337
8-125b	0.152344	7.80444	4.89907
8-126	-0.0252906	6.34299	4.89351
8-126e	-0.562793	5.77485	4.19381
8-126d	0.229289	6.17133	1.89393
8-126c	0.257518	6.3891	0.438363
8-126b	0.80558	6.51233	0.959191
8-127	1.4854	6.21448	5.26465
8-127e	0.0460241	4.42101	4.85129
8-127d	-1.46672	4.68627	5.27358
8-127c	0.402387	5.02245	4.92223
8-127b	0.490855	5.35528	4.3752
8-128	-0.917342	5.73349	4.48971
8-128e	-0.360495	5.9432	3.90829
8-128d	-0.132924	6.41277	3.90167
8-128c	-0.972614	6.54881	3.66301
8-128b	-0.730482	6.63859	2.83578
8-129	0.0107532	6.74849	4.77763
8-129e	-0.427462	7.16188	4.91302
8-129d	-1.59995	7.35826	4.66857
8-129c	-1.19616	6.75099	4.2651
8-129b	-0.353156	5.9885	3.38503
8-130	0.250625	6.19118	3.28784
8-130e	-0.118591	6.62715	3.46592
8-130d	-0.0252906	5.2384	2.38821
8-130c	-1.52446	4.59086	4.10037
8-130b	-0.0899877	6.82277	4.62339
8-131	0.463908	7.35402	4.67124
8-131e	-0.684838	7.39628	5.25134
8-131d	0.264406	7.46395	5.31509
8-131c	-0.570291	6.36859	5.28018
8-131b	-0.0971307	5.33471	5.33676
8-132	0.725906	7.18913	4.14335
8-132e	0.732471	7.25632	3.95662
8-132d	0.477391	7.42198	4.54996
8-132c	-0.562793	7.18282	4.62346
8-132b	-0.996093	7.10653	4.51661
8-133	-0.972614	6.0648	2.4603
8-133e	-0.600341	7.18591	2.85255
8-133d	-1.16349	7.23174	2.56425
8-133c	-0.894052	7.34235	2.86536
8-133b	-0.862383	7.23646	2.5016
8-134	-0.420073	0.504997	1.19522
8-134e	-0.623625	1.32522	1.24695
8-134d	0.278167	2.68619	1.95658
8-134c	0.470652	5.961	3.78926
8-134b	-0.206221	6.41852	3.85835
8-135	0.632926	5.32497	4.27659
8-135e	-1.10785	5.76938	4.37394
8-135d	0.612411	6.40316	4.28652
8-135c	-0.220684	6.02077	3.80161
8-135b	-0.0111146	5.67344	3.79232
8-136	-0.272134	5.53822	3.65845
8-136e	-1.19616	5.6542	4.54935
8-136d	-0.315882	4.97494	4.78296
8-136c	0.0389801	4.28996	4.85082
8-136b	-0.608552	3.76968	4.90414
8-137	-1.09993	5.85562	3.17307
8-137e	-1.36706	6.12495	3.02681
8-137d	-2.04812	6.17625	3.28073
8-137c	-0.854657	5.886	2.80018
8-137b	-0.816119	5.8139	3.32549
8-138	-0.338496	6.77213	4.14879
8-138e	-0.323193	6.70887	4.02954
8-138d	0.639554	5.7782	3.40458
8-138c	-1.01963	5.2954	3.61108
8-138b	-0.264201	3.34644	3.37191
8-139	-0.183912	-0.569884	1.92017
8-139e	-0.996093	-0.132983	2.17862
8-139d	-0.00339098	0.20469	1.67663
8-139c	0.429504	1.93012	2.82146
8-139b	-0.0679425	3.25559	3.04872
8-140	-0.0608209	3.42795	2.95672
8-140e	-0.846937	2.80647	3.5084
8-140d	-0.360495	2.59706	1.90583
8-140c	-0.227924	4.13182	2.19195
8-140b	0.340474	5.89076	2.11304
8-141	-0.585304	6.219	2.15986
8-141e	-1.46672	5.01516	1.8116
8-141d	0.0107532	0.0994226	1.59531
8-141c	0.180165	1.16728	1.917
8-141b	0.236197	2.78204	2.07876
8-142	-1.72733	5.39772	3.24617
8-142e	-0.90181	6.18817	4.07045
8-142d	0.0677643	6.40605	4.00898
8-142c	-0.227924	6.47769	4.04594
8-142b	-0.442257	6.47179	3.75078
8-143	-1.84785	4.68151	4.43609
8-143e	0.060736	3.9321	4.14194
8-143d	0.145377	3.3739	3.5867
8-143c	0.443649	2.48948	3.54152
8-143b	-0.90181	0.52911	2.77467
8-144	0.305631	2.37262	4.28332
8-144e	-1.10785	2.36906	4.15902
8-144d	0.236197	3.1307	3.94664
8-144c	-1.06759	3.87862	3.90968
8-144b	-1.0282	4.71768	3.82171
8-145	0.955424	1.46171	2.12787
8-145e	-0.0971307	1.19163	1.19364
8-145d	-0.176705	1.27723	2.05367
8-145c	0.298772	0.669576	1.68297
8-145b	-0.570291	-0.127142	1.24355
8-146	-1.40042	5.62722	3.07927
8-146e	0.66602	6.51808	3.24286
8-146d	-0.308577	7.25895	3.72745
8-146c	-0.104279	7.52183	3.8909
8-146b	0.551822	7.72657	4.11913
8-147	0.060736	6.21374	3.44425
8-147e	0.422732	5.78316	3.33184
8-147d	0.145377	5.54776	3.00229
8-147c	-1.30952	4.6949	3.01262
8-147b	-0.50979	4.31343	3.71714
8-148	-0.338496	4.31232	3.98516
8-148e	-1.54177	2.10986	3.27831
8-148d	0.484125	1.84918	3.38376
8-148c	-0.877853	2.82722	3.71626
8-148b	0.208536	3.38996	3.68415
8-149	-0.0537044	2.64268	2.2042
8-149e	-0.249674	3.84273	2.09729
8-149d	-1.01178	5.60101	2.87831
8-149c	0.422732	5.64939	2.38798
8-149b	-1.66763	5.80253	2.17215
8-150	-0.854657	6.78871	2.71565
8-150e	-0.420073	6.54041	2.58462
8-150d	-1.33456	6.42468	2.74009
8-150c	-0.761725	5.19181	1.71953
8-150b	-0.577795	2.64605	0.871814
8-151	0.672626	1.59419	3.30864
8-151e	-0.382543	4.26978	3.33782
8-151d	-0.155117	4.91119	2.5524
8-151c	0.545135	5.16596	1.90371
8-151b	0.053063	4.60174	1.56632
8-152	-0.449663	5.24974	3.2583
8-152e	0.65941	4.83453	2.82099
8-152d	-0.457074	5.67744	1.93692
8-152c	-0.854657	5.95412	2.16922
8-152b	-0.909573	5.9363	1.58749
8-153	-0.69243	6.82364	3.92689
8-153e	0.124444	6.24265	3.88286
8-153d	0.2431	5.81545	3.52109
8-153c	0.605765	2.77774	2.74141
8-153b	-0.746438	1.06985	0.672142
8-154	-0.367839	5.76984	1.28782
8-154e	0.152344	4.48944	0.423966
8-154d	-0.375188	4.71779	1.00972
8-154c	0.229289	3.96086	1.23836
8-154b	-0.308577	5.14201	2.77783
8-155	-0.272134	3.86234	3.5848
8-155e	-0.0537044	4.04754	3.23046
8-155d	0.340474	4.75367	3.50134
8-155c	-0.715243	4.7008	3.47418
8-155b	0.463908	5.06667	3.26919
8-156	-0.220684	4.94367	3.67691
8-156e	1.54047	5.231	3.83648
8-156d	-1.34267	2.76885	2.77234
8-156c	0.00368367	0.24207	1.39541
8-156b	-1.71889	-0.0159535	1.13102
8-157	0.0958269	1.62709	1.55192
8-157e	0.85107	2.4642	3.09019
8-157d	-0.0899877	2.17231	2.77673
8-157c	-0.125755	3.84523	2.8977
8-157b	0.812091	4.60008	3.39338
8-158	0.646177	3.91903	2.09805
8-158e	-1.9165	3.60945	1.51224
8-158d	-0.73811	0.259905	0.0808228
8-158c	-1.44954	-1.36129	-1.19955
8-158b	1.78131	-0.829146	-0.719821
8-159	0.194676	-0.17339	0.84219
8-159e	-0.754079	-0.622683	1.49213
8-159d	0.00368367	-0.895382	1.18948
8-159c	-0.0537044	-0.671812	1.07482
8-159b	0.443649	2.25783	1.23122
8-160	-0.631169	6.41989	1.71385
8-160e	-0.69243	6.48468	2.10135
8-160d	-0.823814	6.08389	1.97183
8-160c	-0.846937	5.9591	1.80266
8-160b	0.909833	5.52566	2.13054
8-161	-1.45776	6.72564	3.89862
8-161e	0.903386	6.07375	3.72428
8-161d	-0.761725	5.49476	3.87415
8-161c	-0.800048	6.09856	2.98857
8-161b	0.772362	7.00415	2.83923
8-162	-2.62927	7.38772	3.95113
8-162e	0.463908	6.65487	4.29453
8-162d	-0.206221	6.56521	4.60054
8-162c	-0.147931	5.38982	4.14746
8-162b	0.565791	4.78247	5.00031
8-163	0.194676	3.93872	4.28863
8-163e	-0.532179	4.16463	3.34995
8-163d	-0.147931	4.10885	3.04772
8-163c	-0.730482	3.7126	2.57838
8-163b	-0.0608209	2.75604	3.34161
8-164	-1.30952	6.74616	5.22004
8-164e	-1.0913	6.61289	5.12762
8-164d	-0.769378	6.99131	4.82869
8-164c	-1.00393	6.88132	4.33988
8-164b	-1.72733	6.7346	3.71731
8-165	-1.36706	4.79012	2.70803
8-165e	-0.98826	4.65966	2.29317
8-165d	-0.862383	4.70426	2.98533
8-165c	-0.487453	4.77842	3.17
8-165b	0.215458	4.72882	3.10812
8-166	0.194676	4.51053	3.67769
8-166e	-0.279412	5.96601	4.5979
8-166d	0.257518	6.69288	4.52872
8-166c	0.551822	6.66413	4.53683
8-166b	-0.577795	6.88757	4.64476
8-167	-1.19616	7.22262	2.43342
8-167e	-1.64248	7.47932	2.4809
8-167d	-1.23623	7.50554	2.7213
8-167c	0.443649	7.24731	2.87135
8-167b	-0.816119	6.9276	2.90682
8-168	0.319957	6.94847	3.53571
8-168e	0.864617	7.02067	3.74496
8-168d	0.825102	6.2332	3.50895
8-168c	0.844584	6.38944	3.40603
8-168b	-0.0899877	6.44945	3.12368
8-169	-0.420073	5.98267	1.8495
8-169e	-0.684838	5.19814	1.47366
8-169d	-1.43314	3.16641	-0.125573
8-169c	-1.78741	2.03997	-0.746031
8-169b	-1.01963	2.50762	0.00190705
8-170	-0.547814	4.71405	2.59988
8-170e	-0.264201	4.99864	2.98
8-170d	0.347304	5.09348	2.8914
8-170c	-0.301278	3.87983	2.46108
8-170b	-0.220684	4.20514	2.48528
8-171	-0.345823	5.03614	-0.686724
8-171e	-0.286695	6.74925	-0.634575
8-171d	-2.07434	7.8865	2.28195
8-171c	-0.956993	7.96868	2.90757
8-171b	-1.38335	8.08638	3.17675
8-172	-0.00339098	5.19916	2.10895
8-172e	-1.11578	5.14195	4.00351
8-172d	0.10283	5.9693	4.10651
8-172c	-0.754079	6.461	4.20818
8-172b	-0.0679425	6.21075	4.15568
8-173	0.060736	7.19133	2.76281
8-173e	-0.464491	7.57219	2.34616
8-173d	-0.0323863	7.86531	3.70961
8-173c	0.579134	7.96234	3.65253
8-173b	-0.155117	7.7027	4.03121
8-174	-0.132924	7.27388	4.49197
8-174e	-0.235168	7.38239	4.37139
8-174d	1.53388	7.75086	4.26195
8-174c	-0.700029	7.43044	2.96161
8-174b	-1.74424	6.93134	0.738716
8-175	0.180165	2.6583	-0.0602679
8-175e	-0.272134	1.84425	0.402642
8-175d	-0.487453	4.61923	1.54231
8-175c	1.85231	5.54186	1.90876
8-175b	4.75478	6.40035	2.05226
8-176	4.80716	5.29287	0.575867
8-176e	1.59524	4.47836	1.89281
8-176d	0.791951	4.64444	1.9643
8-176c	1.39886	5.45658	2.75181
8-176b	1.36761	5.29536	2.51384
8-177	2.87825	5.26269	1.24843
8-177e	3.27924	5.33081	1.47787
8-177d	1.57063	5.51186	0.751828
8-177c	1.14141	5.19281	0.353723
8-177b	1.84645	4.6629	0.105451
8-178	6.07067	5.79005	2.07189
8-178e	6.15075	6.1957	3.50909
8-178d	10.9583	6.89235	4.3661
8-178c	12.4122	6.82927	4.55738
8-178b	12.8811	6.36657	4.04468
8-179	4.43358	5.43544	1.42469
8-179e	5.06573	5.91946	0.39582
8-179d	5.19645	6.19521	0.475947
8-179c	5.52638	6.39279	0.189555
8-179b	7.31108	6.07823	2.24117
8-180	10.2729	6.67146	4.80037
8-180e	11.9535	6.18813	4.53728
8-180d	5.39596	5.7871	3.80377
8-180c	1.56461	5.06211	3.16989
8-180b	1.52178	4.52027	3.9663
8-181	8.45065	3.57547	4.36312
8-181e	13.8635	5.33762	4.68891
8-181d	12.7292	6.102	5.06631
8-181c	13.7944	7.0977	5.1842
8-181b	12.1362	7.10404	5.2525
8-182	2.17199	5.92035	2.55098
8-182e	0.699601	5.67123	2.66996
8-182d	-0.925118	6.13994	2.72264
8-182c	-1.31835	6.15331	2.36844
8-182b	-0.63872	6.33103	1.72026
8-183	0.00368367	6.87731	3.77381
8-183e	-1.35893	7.11231	3.84418
8-183d	-1.73578	6.87045	3.91156
8-183c	-0.118591	5.95733	3.85839
8-183b	-0.480018	5.09191	4.22449
8-184	0.257518	4.82526	4.4176
8-184e	-0.0394872	4.57817	4.62719
8-184d	0.159307	5.671	5.28527
8-184c	-0.308577	5.52141	5.24675
8-184b	-0.59282	5.07856	5.11809
8-185	1.05232	0.53074	3.72511
8-185e	0.152344	-0.215861	3.34095
8-185d	-0.948483	0.270133	3.19459
8-185c	-0.668982	1.26225	3.27179
8-185b	0.936161	3.20937	3.5617
8-186	0.152344	2.51231	2.68041
8-186e	-0.198342	-0.125626	2.39336
8-186d	0.0747875	2.45066	2.85202
8-186c	-0.235168	5.0826	3.382
8-186b	-1.44134	5.68297	3.06193
8-187	-0.183912	4.91397	4.35011
8-187e	-0.9329	5.11977	4.40799
8-187d	-0.125755	5.13035	4.51923
8-187c	-0.0899877	5.01413	4.37489
8-187b	-0.684838	3.94787	4.15503
8-188	-0.9329	2.23912	2.42641
8-188e	-0.631169	2.23416	2.92465
8-188d	-0.487453	2.38845	3.30965
8-188c	0.201608	2.29158	3.58725
8-188b	-2.77094	2.51888	3.82296
8-189	0.354129	3.69941	2.9359
8-189e	0.236197	4.11887	2.67618
8-189d	-0.784701	3.81332	2.06307
8-189c	-1.82146	3.51402	2.00868
8-189b	0.33364	2.34979	2.54033
8-190	-0.286695	3.94643	3.54431
8-190e	-0.646277	3.32054	2.89845
8-190d	-1.73578	2.2414	2.55132
8-190c	-0.464491	0.0819004	1.03665
8-190b	-0.125755	0.343183	2.31537
8-191	-0.754079	1.16068	3.10624
8-191e	-0.894052	0.720373	2.75461
8-191d	-0.0465932	1.38339	2.5179
8-191c	-1.41677	2.8326	3.01715
8-191b	-1.03606	3.25742	2.76437
8-192	-0.315882	1.02578	2.27055
8-192e	0.838094	1.90651	2.23315
8-192d	-1.29335	2.56924	2.65157
8-192c	-0.623625	3.08056	3.01683
8-192b	-0.442257	3.3461	3.35191
8-193	0.28504	0.727428	2.55432
8-193e	0.498191	0.289563	3.1605
8-193d	-0.784701	0.646876	3.36356
8-193c	-0.0111146	0.60854	3.23087
8-193b	0.585798	0.555243	3.48417
8-194	-0.925118	0.0118987	1.29418
8-194e	0.229289	0.179991	1.69006
8-194d	-0.308577	0.866285	2.08445
8-194c	0.871089	1.38124	2.89472
8-194b	-0.854657	1.34409	3.04086
8-195	-1.34267	0.0846552	3.04082
8-195e	0.759282	-0.0153416	3.10468
8-195d	-1.34267	0.00211177	3.44644
8-195c	-0.338496	0.338757	3.58859
8-195b	0.229289	0.930675	3.35577
8-196	-0.345823	1.62586	-0.171512
8-196e	-1.08339	1.36713	0.64753
8-196d	-0.206221	1.30422	1.75537
8-196c	-0.0608209	1.54332	2.1591
8-196b	0.896936	1.26129	1.939
8-197	0.222376	1.20427	3.30845
8-197e	-1.01963	1.40796	3.34116
8-197d	0.759282	0.430428	3.03859
8-197c	0.116821	0.141978	3.05869
8-197b	-0.769378	0.725471	3.78081
8-198	0.347304	1.05946	3.0535
8-198e	-0.487453	1.95368	0.263934
8-198d	-0.524711	2.84142	-0.0112489
8-198c	-0.980434	2.59118	0.0827394
8-198b	-1.80442	2.76578	2.15777
8-199	-0.700029	3.95743	3.62289
8-199e	-0.125755	4.11527	3.47297
8-199d	-0.646277	4.29264	2.54618
8-199c	-0.264201	5.28435	2.63222
8-199b	-0.242418	5.23102	2.31703
8-200	-0.972614	4.347	4.36603
8-200e	-0.63872	3.26427	4.36607
8-200d	-1.29335	3.548	4.3281
8-200c	-0.917342	3.66134	4.12991
8-200b	-1.2772	4.21473	3.76961
8-201	0.739627	4.3199	3.27808
8-201e	0.2431	3.65971	3.4655
8-201d	-0.0465932	4.02654	2.27775
8-201c	-0.198342	4.96473	0.108338
8-201b	-1.04394	5.19187	0.0418232
8-202	-1.01963	5.19843	3.72609
8-202e	-0.360495	5.27193	3.75133
8-202d	-0.0323863	4.30148	3.78487
8-202c	-1.33456	2.45855	3.68799
8-202b	-0.286695	2.56432	3.80363
8-203	-0.367839	2.28688	3.95848
8-203e	-0.540334	1.82125	3.76804
8-203d	0.10283	2.65139	3.23274
8-203c	-0.293984	3.73871	3.1211
8-203b	-0.63872	4.86067	3.60177
8-204	1.6676	3.9041	4.5316
8-204e	-0.198342	4.64933	4.82936
8-204d	0.0107532	4.91935	4.85571
8-204c	-0.746438	4.23782	4.49387
8-204b	-0.777036	3.19108	4.15945
8-205	1.52178	3.15676	3.22177
8-205e	0.402387	3.08106	3.02699
8-205d	-0.39727	4.35309	3.3746
8-205c	1.49754	4.67819	3.60225
8-205b	0.785426	4.23665	3.61854
8-206	-0.0757175	-0.296236	1.51433
8-206e	-0.854657	-0.364336	1.09379
8-206d	0.545135	0.712834	2.76757
8-206c	-0.140751	2.20763	3.23201
8-206b	0.45716	2.86783	3.10249
8-207	-0.0899877	2.95775	1.06543
8-207e	-0.996093	4.35121	1.16958
8-207d	-2.04812	5.05209	2.01898
8-207c	-0.21345	5.28659	2.51247
8-207b	-0.183912	5.06455	2.55129
8-208	0.0747875	0.733413	2.15505
8-208e	-0.9329	1.91789	3.2922
8-208d	-0.769378	2.55404	3.69214
8-208c	-0.480018	3.38138	3.68602
8-208b	1.33064	4.33185	4.08585
8-209	-1.46672	1.02881	3.25684
8-209e	-0.854657	2.37099	4.61025
8-209d	1.23025	3.78848	4.504
8-209c	-0.0465932	3.73751	4.47752
8-209b	-0.0465932	3.43079	4.23797
8-210	0.0460241	0.0384271	2.00379
8-210e	-0.367839	5.14792	3.58719
8-210d	-0.707633	6.2202	3.90402
8-210c	-0.846937	6.9964	4.06804
8-210b	-0.600341	6.92484	4.14317
8-211	-1.0597	2.48516	4.70011
8-211e	0.0888188	3.09211	4.55166
8-211d	-0.227924	3.52992	4.47977
8-211c	-0.784701	2.89108	4.426
8-211b	-0.585304	3.5655	3.77927
8-212	-1.33456	7.0319	3.58134
8-212e	-0.917342	6.6806	3.59792
8-212d	-1.83853	6.34971	3.85135
8-212c	-1.43314	5.27929	4.01689
8-212b	-1.42495	5.56102	4.20203
8-213	-0.308577	6.51545	4.25408
8-213e	-0.235168	6.63781	4.0989
8-213d	-0.375188	6.79697	4.03002
8-213c	-0.41269	6.85179	3.89586
8-213b	0.180165	6.36921	3.49571
8-214	-0.198342	6.23796	3.64897
8-214e	1.3866	5.54303	3.98004
8-214d	0.367764	4.90204	4.02818
8-214c	-0.0182	5.03269	4.10883
8-214b	-0.389904	4.81098	4.06897
8-215	0.0888188	5.41534	1.64532
8-215e	-0.715243	6.21381	2.5071
8-215d	-2.06559	6.58264	2.49143
8-215c	-2.23478	6.46296	2.7788
8-215b	-0.754079	6.32578	2.98427
8-216	-0.502339	5.84204	3.47623
8-216e	-0.353156	6.18334	3.70867
8-216d	0.194676	6.06132	3.51304
8-216c	-0.646277	5.564	3.21847
8-216b	-1.09993	5.35874	3.1811
8-217	-0.608552	5.48853	2.80862
8-217e	-0.555301	4.95409	3.13236
8-217d	0.124444	4.26384	2.98735
8-217c	-0.183912	4.30629	2.92526
8-217b	0.585798	3.59857	2.84765
8-218	-1.38335	4.6977	4.29269
8-218e	-0.777036	5.1411	4.75445
8-218d	2.43755	5.25832	4.59294
8-218c	0.896936	4.77368	4.63133
8-218b	0.0248769	4.15297	4.61103
8-219	0.409173	1.15207	3.46515
8-219e	1.02631	1.24176	1.74232
8-219d	0.053063	1.50083	3.48205
8-219c	0.10283	1.66195	3.81633
8-219b	0.402387	2.56548	3.82896
8-220	-0.854657	1.60957	3.86585
8-220e	-0.684838	1.40537	3.9339
8-220d	-0.457074	1.4673	4.55984
8-220c	0.131427	1.4526	4.25226
8-220b	0.825102	1.6387	4.28137
8-221	0.180165	0.0067992	3.46112
8-221e	0.116821	-0.410453	3.26651
8-221d	0.672626	-0.671248	3.3985
8-221c	-0.480018	-0.555315	3.27141
8-221b	-0.08285	-0.399264	3.25644
8-222	0.0389801	0.545534	4.4059
8-222e	-0.0899877	1.14079	4.12839
8-222d	0.402387	1.3165	3.99347
8-222c	-0.330509	1.5358	4.15288
8-222b	-0.769378	1.55398	4.01101
8-223	0.166264	0.984627	2.41221
8-223e	-0.0182	0.892277	1.5651
8-223d	0.166264	0.265025	1.12249
8-223c	-0.784701	-1.01513	0.369967
8-223b	-1.2772	-0.731165	3.082
8-224	-0.585304	1.99513	4.10778
8-224e	-0.206221	1.26738	3.90222
8-224d	-0.777036	0.551361	3.95491
8-224c	0.250625	-0.0495714	4.1592
8-224b	0.765824	0.699064	4.35089
8-225	-0.382543	0.709668	3.08983
8-225e	-0.235168	0.789871	2.14488
8-225d	-0.570291	0.609648	2.62953
8-225c	0.326801	1.56376	3.91201
8-225b	0.367764	1.52409	4.473
8-226	-0.653839	3.21476	3.69217
8-226e	-1.04394	2.9411	3.07184
8-226d	-0.784701	2.98865	2.87433
8-226c	-0.308577	2.18377	2.85744
8-226b	-1.2282	1.09728	2.69455
8-227	1.66163	2.98208	0.201041
8-227e	-0.382543	4.10878	2.81429
8-227d	-0.41269	4.34719	2.55469
8-227c	-1.63411	4.2634	2.82893
8-227b	-0.761725	3.84483	2.66716
8-228	-0.502339	3.27586	3.59575
8-228e	0.725906	3.47893	4.16116
8-228d	0.772362	3.71616	4.74111
8-228c	0.463908	2.37366	4.83811
8-228b	0.409173	3.45105	5.02279
8-229	0.699601	2.5025	4.29464
8-229e	0.0248769	2.32296	3.92431
8-229d	0.89048	1.74232	3.34531
8-229c	0.10283	1.55177	3.40605
8-229b	0.360949	1.96943	3.97204
8-230	0.215458	4.59649	3.64333
8-230e	0.124444	4.07843	3.23719
8-230d	-0.0465932	3.31132	3.5329
8-230c	-0.956993	2.74435	4.77104
8-230b	-0.0679425	1.81975	4.52731
8-231	-0.272134	0.949567	1.02298
8-231e	-1.36706	0.479449	2.27589
8-231d	0.639554	0.20187	2.82653
8-231c	0.109828	1.26761	3.74961
8-231b	-1.66763	2.8887	4.36632
8-232	0.746183	4.81197	4.41137
8-232e	-0.279412	4.16318	4.07211
8-232d	-0.646277	4.09701	3.73632
8-232c	-0.555301	3.89556	3.63844
8-232b	0.278167	3.46576	2.95394
8-233	0.145377	4.10948	4.00587
8-233e	0.504911	3.91177	3.77821
8-233d	-0.279412	3.84954	3.56953
8-233c	0.0677643	3.9749	3.41105
8-233b	-0.0608209	4.02309	3.30741
8-234	-2.78034	5.16099	4.3238
8-234e	-0.846937	4.68508	4.23322
8-234d	0.124444	4.04383	3.93149
8-234c	0.65941	2.72712	3.70767
8-234b	0.538442	1.58257	3.89527
8-235	-1.03606	3.32993	4.48051
8-235e	-0.0465932	2.88923	4.23325
8-235d	0.0747875	2.6085	4.11977
8-235c	0.0888188	1.22993	3.57028
8-235b	0.903386	0.108038	2.03626
8-236	0.208536	0.84342	0.102779
8-236e	-0.0182	1.57098	0.852386
8-236d	-1.16349	1.63921	1.41362
8-236c	-0.183912	1.82257	1.87008
8-236b	-0.807731	1.76448	2.09499
8-237	-0.547814	2.70101	0.716146
8-237e	-1.0913	2.76992	0.279548
8-237d	-1.31835	2.46191	-0.215089
8-237c	-1.53273	1.5712	0.11144
8-237b	-0.980434	0.802832	0.386811
8-238	0.585798	1.3701	-0.441255
8-238e	-0.792371	2.41004	-0.445399
8-238d	0.33364	3.02038	-0.213218
8-238c	-0.608552	4.49473	1.35095
8-238b	-0.707633	5.98768	1.64304
8-239	-0.264201	5.4561	3.85344
8-239e	0.159307	4.94137	4.08506
8-239d	-0.517248	4.19273	4.03465
8-239c	0.511627	3.20745	3.81747
8-239b	-0.59282	2.92545	3.38606
8-240	-0.256935	2.85058	3.35143
8-240e	-0.293984	3.43475	3.57607
8-240d	-0.21345	4.12702	3.46007
8-240c	0.109828	4.4109	3.78131
8-240b	-0.807731	4.234	3.27465
8-241	-0.227924	4.19201	2.41834
8-241e	0.551822	4.93961	2.42802
8-241d	0.124444	4.68933	2.68934
8-241c	0.0178176	5.04639	3.50224
8-241b	-1.2772	4.20704	3.65785
8-242	0.367764	7.27335	1.50534
8-242e	-0.616086	7.03623	1.45242
8-242d	-0.754079	7.13967	1.30568
8-242c	-0.917342	6.30216	1.15155
8-242b	-0.111432	5.62748	1.24781
8-243	-0.616086	5.96084	1.80462
8-243e	-1.51619	6.62554	1.67808
8-243d	-2.26232	6.85216	1.71135
8-243c	-0.9329	6.78511	1.45207
8-243b	-0.816119	6.59163	1.68923
8-244	0.402387	4.74865	1.57855
8-244e	0.271289	4.74736	1.211
8-244d	-0.517248	5.00843	0.105341
8-244c	0.612411	5.2536	1.17255
8-244b	1.04597	5.4215	2.54012
8-245	-1.3508	5.78176	3.76062
8-245e	-0.839223	6.34912	3.45104
8-245d	-1.0597	6.19884	3.31441
8-245c	-0.125755	6.11679	3.3632
8-245b	-0.242418	6.57284	3.68764
8-246	0.208536	5.48478	3.05482
8-246e	-0.367839	4.72674	2.57046
8-246d	-0.434857	4.60048	2.75914
8-246c	0.173217	2.28519	2.20643
8-246b	0.531745	0.942191	0.380674
8-247	-0.707633	6.52447	2.30715
8-247e	-0.800048	6.34833	2.53901
8-247d	-0.176705	6.1133	3.35492
8-247c	0.936161	5.81957	3.98843
8-247b	0.166264	6.6118	3.88313
8-248	-0.147931	7.22671	2.72159
8-248e	0.326801	6.83902	2.85502
8-248d	0.605765	6.62535	2.65236
8-248c	-0.286695	5.59346	3.21626
8-248b	0.732471	5.11897	3.17908
8-249	-0.0111146	5.43678	0.816723
8-249e	0.672626	5.69352	1.88834
8-249d	0.2431	5.31545	3.23615
8-249c	-0.761725	5.52359	3.88988
8-249b	-0.235168	5.6924	3.91324
8-250	-0.524711	6.40794	4.50504
8-250e	-0.21345	5.54405	4.19602
8-250d	0.159307	2.54778	3.69969
8-250c	0.215458	2.57279	0.814017
8-250b	0.354129	4.52832	2.08129
8-251	-0.315882	5.76991	1.96229
8-251e	0.545135	5.86191	1.9643
8-251d	0.236197	5.74817	1.19586
8-251c	0.152344	4.87213	-0.319126
8-251b	-0.792371	3.67307	-0.285928
8-252	-0.996093	5.44904	1.12438
8-252e	-0.08285	5.54934	1.33039
8-252d	-0.494893	5.76801	2.65385
8-252c	-0.293984	4.49565	2.87651
8-252b	-1.30143	2.84749	2.94005
8-253	-0.472589	5.2896	0.0592681
8-253e	-0.442257	5.35478	1.91094
8-253d	0.053063	5.69558	2.84756
8-253c	-0.375188	5.74641	3.28817
8-253b	-0.839223	6.70467	4.10147
8-254	-0.0394872	6.1543	3.41421
8-254e	0.652796	7.24013	2.55521
8-254d	0.65941	7.47621	3.31688
8-254c	0.585798	7.18841	4.14678
8-254b	-0.668982	6.71342	4.56537
8-255	4.0451	6.28406	5.04923
8-255e	-0.242418	6.27167	5.06333
8-255d	-0.684838	6.19103	5.24496
8-255c	0.632926	6.82312	5.39842
8-255b	-0.220684	6.58165	5.31522
8-256	-0.948483	7.2523	5.34348
8-256e	0.443649	7.04443	5.10488
8-256d	-1.16349	6.12194	4.67133
8-256c	-1.65924	4.39841	4.11059
8-256b	0.326801	4.87483	1.96616
8-257	-1.7527	6.40377	1.8313
8-257e	-0.777036	6.5247	1.51902
8-257d	-1.01963	5.97501	2.79945
8-257c	-0.0679425	4.08365	3.66222
8-257b	-0.0394872	5.21285	4.75782
8-258	-0.301278	6.92282	4.6844
8-258e	-1.51619	8.0584	5.16626
8-258d	-0.140751	8.55594	5.23499
8-258c	-0.442257	8.80333	5.56862
8-258b	-1.97776	8.44994	5.38549
8-259	0.572465	6.7863	4.36637
8-259e	-0.183912	6.07454	4.17489
8-259d	-1.34267	6.30534	4.39227
8-259c	0.463908	6.98692	4.50069
8-259b	-0.420073	7.62942	4.40413
8-260	-1.06759	7.05537	4.33156
8-260e	0.10283	7.04423	4.10979
8-260d	-1.13961	6.84417	4.00877
8-260c	-0.73811	6.52064	4.10072
8-260b	-0.677251	6.88318	3.94695
8-261	0.929732	5.12644	5.26741
8-261e	4.36065	6.083	5.50609
8-261d	0.152344	5.5965	5.26284
8-261c	0.354129	4.3986	5.09489
8-261b	1.26195	4.55666	5.38526
8-262	-0.570291	2.447	4.3564
8-262e	-1.15553	5.19517	2.29428
8-262d	-0.646277	6.45744	1.8916
8-262c	-1.34267	6.81835	2.07308
8-262b	-0.555301	7.24359	1.93208
8-263	-0.487453	7.00412	2.92435
8-263e	-0.684838	6.82064	3.15185
8-263d	-0.227924	6.21156	3.37718
8-263c	0.66602	5.47078	3.31525
8-263b	0.402387	2.82502	3.24972
8-264	0.739627	5.51064	3.81444
8-264e	-0.524711	5.3526	3.66316
8-264d	1.09093	4.29368	3.17721
8-264c	-0.308577	3.66403	3.01051
8-264b	0.264406	0.491094	1.99325
8-265	0.599114	5.10046	4.25037
8-265e	-0.800048	6.05193	4.0136
8-265d	-0.800048	6.13585	4.02392
8-265c	0.201608	6.57798	3.39338
8-265b	0.053063	6.44785	3.23635
8-266	0.844584	4.64061	3.70265
8-266e	-0.434857	5.03078	3.70942
8-266d	0.0107532	5.28049	4.04687
8-266c	0.10283	5.43008	3.82363
8-266b	-0.360495	5.11138	3.91797
8-267	-1.31835	4.70352	3.23482
8-267e	-0.940688	4.58397	3.52466
8-267d	-0.176705	3.43404	4.00332
8-267c	-0.206221	3.44773	4.20772
8-267b	-0.0465932	4.29104	4.44532
8-268	0.166264	0.88122	4.64846
8-268e	0.679826	1.55935	4.60864
8-268d	0.0818057	2.0655	4.40193
8-268c	-1.09993	2.73591	4.67708
8-268b	0.10283	2.86939	4.42842
8-269	0.222376	2.45926	3.62838
8-269e	0.65941	2.09604	2.63298
8-269d	0.298772	2.24978	2.2476
8-269c	-0.677251	3.2439	2.76349
8-269b	-0.585304	3.18295	3.22981
8-270	-0.917342	0.231718	3.3045
8-270e	-0.570291	-0.480496	3.12358
8-270d	-0.800048	-0.233885	3.16445
8-270c	0.0818057	-0.781494	3.045
8-270b	-1.18816	-0.295295	3.06282
8-271	-0.367839	-0.606995	2.80839
8-271e	-0.761725	-0.459984	2.72016
8-271d	0.222376	-0.475729	2.7374
8-271c	0.538442	-0.614958	3.31652
8-271b	1.04597	-0.451034	3.39648
8-272	1.01994	-0.542902	1.38022
8-272e	-0.846937	-0.460477	1.13436
8-272d	0.484125	-0.705032	2.10135
8-272c	-0.0679425	-0.61309	2.90715
8-272b	0.531745	-0.397081	3.26449
8-273	-0.707633	-0.589017	2.176
8-273e	0.187739	-0.412649	2.33958
8-273d	-1.00393	-0.265771	2.22328
8-273c	0.131427	-0.562331	2.74395
8-273b	0.0107532	0.0279319	3.20578
8-274	0.545135	-0.0712102	1.87298
8-274e	0.518337	0.169171	0.248276
8-274d	0.477391	0.621285	0.726736
8-274c	1.84645	0.464743	0.366352
8-274b	-0.242418	0.866145	1.3681
8-275	0.0460241	0.264482	0.702831
8-275e	1.38046	0.402854	1.60605
8-275d	1.02631	0.722619	3.2374
8-275c	-0.345823	0.442318	2.16301
8-275b	-1.13166	0.459361	1.79639
8-276	-0.547814	1.67148	3.15345
8-276e	-0.816119	2.24697	2.75239
8-276d	-0.862383	1.77054	2.48115
8-276c	-0.118591	2.11376	2.53409
8-276b	-0.169504	2.92004	3.50117
8-277	0.060736	6.00978	4.66343
8-277e	-0.646277	6.17667	4.54893
8-277d	-1.84785	5.60659	3.26933
8-277c	-0.754079	5.36276	1.02563
8-277b	-0.925118	5.20512	1.5303
8-278	-0.198342	5.92678	4.88004
8-278e	0.138404	5.64191	4.72048
8-278d	0.864617	5.228	4.68494
8-278c	-0.191124	3.69743	4.60381
8-278b	0.0178176	3.59831	4.21146
8-279	-1.03606	3.92125	4.06371
8-279e	0.531745	1.22484	2.95623
8-279d	-0.00339098	-0.741256	0.974248
8-279c	0.395595	-0.290891	2.88449
8-279b	0.201608	-0.3915	3.28717
8-280	-0.235168	3.63344	4.68683
8-280e	-0.286695	2.44815	4.3576
8-280d	-0.502339	2.2646	4.7591
8-280c	0.518337	0.77258	4.38762
8-280b	-0.449663	1.46751	4.59903
8-281	-0.59282	4.73654	4.1517
8-281e	1.31829	5.16803	4.1745
8-281d	-0.198342	5.3506	3.94976
8-281c	9.25743	5.50935	4.22961
8-281b	0.271289	5.11536	3.76583
8-282	0.208536	2.70662	2.34372
8-282e	-1.56666	2.74055	3.94336
8-282d	-0.585304	2.96744	4.15625
8-282c	0.0107532	3.06167	3.83202
8-282b	-0.220684	3.78426	4.18906
8-283	0.679826	3.56813	4.24109
8-283e	-0.761725	4.50421	4.33984
8-283d	-0.0757175	5.19783	4.18322
8-283c	-0.264201	5.66475	4.45626
8-283b	-0.722859	5.5827	4.02371
8-284	-0.894052	3.49751	4.53466
8-284e	0.173217	4.13989	4.06228
8-284d	-0.684838	4.96483	3.6969
8-284c	-0.677251	4.90875	3.43653
8-284b	-0.754079	5.00528	3.82635
8-285	-1.39225	5.67808	4.06727
8-285e	-1.50793	4.99378	3.78924
8-285d	-0.555301	5.04049	3.35626
8-285c	-1.26914	4.83339	3.16492
8-285b	0.585798	5.06613	2.66278
8-286	-1.71889	4.21989	4.41418
8-286e	-0.69243	2.33075	4.33835
8-286d	-0.547814	2.61707	4.57191
8-286c	-1.41677	4.26912	4.56902
8-286b	-0.132924	5.19281	4.2422
8-287	-1.3508	4.96287	3.2138
8-287e	1.1162	4.54956	2.88723
8-287d	-0.0394872	4.13003	3.46633
8-287c	-0.532179	3.14265	3.45525
8-287b	0.381999	3.45302	3.6586
8-288	-0.360495	-0.109706	2.34491
8-288e	-1.48318	1.39491	4.42826
8-288d	-0.769378	1.30082	3.89298
8-288c	-1.65085	2.17353	4.06473
8-288b	-1.23623	1.75676	3.86336
8-289	-0.940688	1.60411	0.936247
8-289e	-0.323193	2.59571	3.21938
8-289d	0.367764	3.19688	3.86825
8-289c	0.10283	4.6182	3.75821
8-289b	-0.59282	5.20428	3.82028
8-290	0.85814	6.26824	4.19907
8-290e	-1.06759	6.06014	3.99337
8-290d	0.752735	3.83022	3.76048
8-290c	-0.39727	2.64763	0.463657
8-290b	-0.862383	2.54771	-0.222351
8-291	-0.0323863	1.46674	2.22417
8-291e	-0.08285	0.640343	1.88335
8-291d	0.409173	0.262639	1.68831
8-291c	0.208536	0.53596	1.50446
8-291b	-0.600341	0.361323	3.7946
8-292	-1.3508	3.11859	4.94525
8-292e	0.0747875	3.16841	4.77951
8-292d	0.124444	2.68522	4.0932
8-292c	-0.73811	3.31057	3.63894
8-292b	-0.330509	4.89328	3.65043
8-293	-0.191124	5.23093	3.82872
8-293e	-1.43314	5.83585	3.91623
8-293d	-0.111432	5.64206	3.445
8-293c	-0.831516	4.88487	3.19271
8-293b	-1.42495	3.61072	2.36021
8-294	0.504911	2.6684	2.15082
8-294e	0.152344	3.63508	1.7858
8-294d	-0.41269	4.19324	2.50939
8-294c	1.56461	5.1718	3.42559
8-294b	0.89048	5.11384	4.09395
8-295	0.124444	4.63988	4.93949
8-295e	0.752735	4.21138	4.9518
8-295d	-0.00339098	3.36823	4.30818
8-295c	-0.73811	3.04485	3.69544
8-295b	-0.125755	2.99855	3.77027
8-296	-1.0597	-0.315356	3.28194
8-296e	-0.08285	0.0805129	3.24954
8-296d	0.236197	0.342308	2.8936
8-296c	-0.562793	0.990798	-0.102936
8-296b	-0.0465932	1.6072	-0.269226
8-297	-1.44954	4.95955	1.26024
8-297e	-0.293984	4.65709	2.10052
8-297d	-0.242418	4.30206	1.81578
8-297c	-0.948483	3.99792	1.72601
8-297b	-1.18816	1.30505	1.82291
8-298	-0.169504	1.08431	4.69489
8-298e	1.16712	0.980198	4.89833
8-298d	-0.242418	2.35205	4.59532
8-298c	-0.69243	4.18754	5.02221
8-298b	0.909833	5.11543	4.39638
8-299	-0.0323863	2.02865	4.51751
8-299e	-0.155117	2.09879	4.86498
8-299d	-1.54177	3.38741	4.50998
8-299c	-0.532179	3.88049	4.34257
8-299b	-1.59161	3.94552	4.64615
8-300	-0.894052	1.73474	3.89353
8-300e	-0.777036	0.89088	3.59718
8-300d	0.152344	0.595883	3.34995
8-300c	1.60724	1.01401	3.55808
8-300b	0.124444	1.59822	3.57379
8-301	0.053063	4.30937	4.59685
8-301e	-0.00339098	4.49667	4.69219
8-301d	0.201608	3.8438	4.80628
8-301c	0.799064	3.804	4.66199
8-301b	-0.570291	4.34764	4.64187
8-302	-0.0111146	4.77672	5.38523
8-302e	-0.169504	3.84574	5.06057
8-302d	0.785426	2.93807	4.57557
8-302c	-0.286695	2.92954	4.45692
8-302b	-1.0282	4.30847	5.10296
8-303	-1.60829	5.85932	5.36246
8-303e	0.222376	5.11632	4.99058
8-303d	-0.577795	3.813	5.48254
8-303c	-0.323193	2.91163	5.20636
8-303b	0.201608	2.40725	5.40089
8-304	0.109828	3.09216	4.83524
8-304e	-0.375188	1.76515	4.84701
8-304d	-1.19616	0.685514	4.7644
8-304c	1.25516	0.831406	5.37776
8-304b	-0.524711	0.840271	5.20051
8-305	-0.570291	4.00765	4.96386
8-305e	-0.700029	4.45796	5.05193
8-305d	0.229289	4.52288	5.25921
8-305c	-0.700029	4.59606	5.40101
8-305b	0.45716	4.54041	5.40917
8-306	0.632926	3.59369	5.15621
8-306e	-0.616086	3.58176	4.71153
8-306d	-0.41269	4.12579	5.12654
8-306c	-0.722859	4.51526	5.11943
8-306b	-0.0608209	4.8758	4.97275
8-307	0.579134	4.98446	5.27095
8-307e	0.208536	3.94559	4.78441
8-307d	0.778896	1.45787	4.12211
8-307c	0.00368367	1.24777	4.07069
8-307b	0.504911	0.862186	4.04186
8-308	-0.345823	4.63689	3.9174
8-308e	0.572465	4.58559	3.68717
8-308d	0.0958269	4.52448	3.97184
8-308c	0.436886	4.65477	3.86959
8-308b	1.42335	5.35534	3.43468
8-309	-1.16349	5.65889	2.83254
8-309e	-1.10785	5.16972	2.65734
8-309d	-0.972614	4.87832	3.21478
8-309c	-0.249674	4.12698	3.45988
8-309b	-0.464491	4.01015	3.49148
8-310	-0.69243	5.65521	1.83921
8-310e	-0.50979	6.1429	2.64814
8-310d	-0.917342	5.64254	2.93289
8-310c	-1.18018	3.86869	2.9632
8-310b	0.159307	1.91012	2.47066
8-311	-0.301278	1.90922	2.76681
8-311e	-0.315882	1.82285	2.70211
8-311d	-0.118591	1.95297	2.56174
8-311c	-0.746438	0.987177	3.73382
8-311b	0.319957	1.9567	3.88012
8-312	-0.132924	4.8805	3.51465
8-312e	-0.917342	5.05785	3.55868
8-312d	-0.242418	5.50572	3.73607
8-312c	-0.769378	5.33571	3.53339
8-312b	-0.39727	4.32464	3.62469
8-313	0.518337	4.03794	2.3661
8-313e	0.884021	3.57191	2.64958
8-313d	1.03961	2.71702	2.61773
8-313c	0.498191	1.34685	3.28902
8-313b	-0.524711	1.54343	3.67518
8-314	-0.894052	5.38436	0.369111
8-314e	-1.03606	5.42503	-0.072683
8-314d	-1.59161	5.64571	0.15473
8-314c	-1.39225	6.00909	0.623456
8-314b	-0.183912	5.77289	1.07355
8-315	-0.524711	1.36884	3.10226
8-315e	0.538442	1.26189	3.48965
8-315d	-0.677251	2.41288	3.4915
8-315c	-0.585304	4.09605	3.71111
8-315b	1.01994	5.61804	4.06624
8-316	0.85814	4.83298	3.43181
8-316e	-0.272134	1.98919	2.44943
8-316d	0.65941	1.36119	2.36636
8-316c	0.470652	1.78203	2.26006
8-316b	-0.524711	4.25485	1.93208
8-317	-1.38335	4.8955	2.19676
8-317e	-2.49045	5.31849	3.50523
8-317d	0.145377	5.63506	3.40498
8-317c	-0.585304	6.46102	3.44473
8-317b	0.686423	6.83127	3.36998
8-318	0.031931	6.01271	3.08501
8-318e	-0.555301	6.70614	2.8304
8-318d	-0.722859	7.09946	2.8308
8-318c	0.0178176	6.78606	2.56404
8-318b	0.525044	6.9936	3.42797
8-319	-0.0323863	6.70455	4.87437
8-319e	0.381999	6.27552	4.74324
8-319d	0.409173	5.85039	3.99114
8-319c	-0.50979	4.47818	3.54177
8-319b	-0.449663	3.22035	3.61048
8-320	-0.540334	5.12062	4.72978
8-320e	0.679826	5.88719	4.65591
8-320d	1.84645	6.17443	4.5001
8-320c	1.31829	6.94461	4.34736
8-320b	-1.08339	6.79503	3.80244
8-321	-2.06559	3.86559	4.12141
8-321e	-1.30143	3.6686	3.9517
8-321d	0.375194	3.52289	3.82208
8-321c	-1.26914	4.36858	4.11821
8-321b	-0.147931	3.27081	3.74821
8-322	-0.301278	3.65817	4.27104
8-322e	0.145377	5.08849	4.71622
8-322d	-1.16349	7.04274	4.79914
8-322c	0.89048	7.43263	5.03237
8-322b	0.579134	7.58336	5.45802
8-323	-0.249674	4.42802	4.93663
8-323e	0.686423	3.23518	3.76162
8-323d	0.145377	5.14769	4.35026
8-323c	-0.0757175	6.11286	4.60657
8-323b	-0.0394872	6.57757	4.90242
8-324	0.909833	3.74082	4.76452
8-324e	-0.155117	5.16799	4.88484
8-324d	-1.13166	6.26215	5.27964
8-324c	-0.206221	4.93072	4.6258
8-324b	-1.11578	4.28186	4.38762
8-325	-0.585304	6.21987	2.51424
8-325e	0.271289	6.4139	2.50253
8-325d	-0.405312	6.56869	3.24668
8-325c	-0.555301	6.58399	3.96529
8-325b	1.00718	6.67609	4.47265
8-326	0.490855	6.45034	3.63894
8-326e	-0.502339	6.41417	3.44187
8-326d	1.05867	6.13143	3.87531
8-326c	0.0248769	5.91021	4.00609
8-326b	1.69142	5.73324	4.07874
8-327	1.25516	5.95338	4.33782
8-327e	1.6676	5.4869	4.41067
8-327d	1.33682	6.08256	4.28856
8-327c	2.81389	6.45495	4.71548
8-327b	3.47124	6.44741	4.59376
8-328	4.66231	6.14554	4.81228
8-328e	2.9098	6.27808	4.17959
8-328d	3.34062	6.64439	3.28844
8-328c	2.19513	6.64593	2.56295
8-328b	4.00253	6.4499	3.41937
8-329	1.27437	4.1874	4.75079
8-329e	1.17966	3.26062	4.49315
8-329d	0.470652	3.76022	4.53246
8-329c	0.646177	3.2534	4.20715
8-329b	1.6676	3.53575	3.94569
8-330	0.222376	3.43692	2.63886
8-330e	-0.0608209	3.90484	2.5371
8-330d	0.470652	4.72244	2.32373
8-330c	-0.0679425	5.094	2.10768
8-330b	-1.71046	5.29039	2.66403
8-331	0.152344	4.79376	3.16648
8-331e	1.08403	4.18429	3.65249
8-331d	-0.668982	3.27944	3.59412
8-331c	0.194676	2.11434	3.31229
8-331b	0.187739	1.82201	3.36088
8-332	-0.707633	2.12485	1.70529
8-332e	-0.585304	1.90505	1.80254
8-332d	-0.147931	2.31376	1.93707
8-332c	-1.40042	2.98494	1.83524
8-332b	-0.227924	2.07252	1.5066
8-333	-0.722859	2.41769	0.102668
8-333e	0.45716	2.07387	2.71928
8-333d	-0.0394872	2.64941	3.23032
8-333c	-0.59282	3.24942	3.48821
8-333b	-0.293984	3.73833	3.77016
8-334	1.72165	4.81976	3.2464
8-334e	1.81127	4.62618	3.82915
8-334d	1.14827	4.25602	4.07556
8-334c	0.498191	3.84171	4.69728
8-334b	-0.457074	2.22335	4.41034
8-335	-0.886301	6.14798	4.08924
8-335e	0.194676	6.30111	3.57058
8-335d	1.22401	5.4849	3.59557
8-335c	-0.420073	3.93419	3.43887
8-335b	-0.249674	2.86548	3.78199
8-336	1.55255	6.04898	1.5372
8-336e	-0.39727	6.57898	1.75524
8-336d	-1.15553	6.8369	2.30189
8-336c	-1.12372	6.77765	2.79297
8-336b	-0.948483	6.619	2.72175
8-337	-1.25304	4.53929	2.18164
8-337e	-0.487453	3.25314	2.62745
8-337d	-0.0971307	2.77905	2.88315
8-337c	-1.54177	3.30674	2.4265
8-337b	-1.52446	4.45981	2.08611
8-338	-1.245	7.35523	0.422771
8-338e	-2.02197	7.27362	0.550579
8-338d	-0.111432	6.52098	1.26995
8-338c	-0.315882	6.74485	3.36853
8-338b	-0.308577	4.10138	3.22785
8-339	0.484125	1.11577	3.90648
8-339e	-0.293984	1.48547	4.49299
8-339d	-1.89929	2.69449	4.51673
8-339c	0.291909	2.31254	4.03394
8-339b	-0.382543	1.66476	3.54544
8-340	-1.84785	-0.443119	1.57125
8-340e	-0.338496	0.4896	2.0584
8-340d	-1.37521	1.93084	2.70255
8-340c	-1.18816	1.88374	2.65266
8-340b	-1.32645	3.33426	3.45395
8-341	-1.52446	1.06518	3.31343
8-341e	-0.457074	-0.792683	1.62841
8-341d	-0.661408	-0.839959	0.426724
8-341c	-1.35893	-0.724203	1.37143
8-341b	-1.03606	0.592225	3.11678
